# Supplementary material for: Hypericum perforatum L. and the Underlying Molecular Mechanisms for Its Choleretic, Cholagogue, and Regenerative Properties
Source: Pharmaceuticals (Basel). 2023 Jun 15;16(6):887. doi: 10.3390/ph16060887 (PMC10300974; doi:10.3390/ph16060887)
Supplement: Supplementary file 1 [file pharmaceuticals-16-00887-s001.zip]

Archive with 1 entries (1 files):
- pharmaceuticals-2438154-Supplementary materials.xlsx
