# Supplementary material for: Hypericum perforatum L. and the Underlying Molecular Mechanisms for Its Choleretic, Cholagogue, and Regenerative Properties
Source: Pharmaceuticals (Basel). 2023 Jun 15;16(6):887. doi: 10.3390/ph16060887 (PMC10300974; doi:10.3390/ph16060887)
Supplement: Supplementary file 1 [file pharmaceuticals-16-00887-s001.zip › pharmaceuticals-2438154-Supplementary materials.xlsx]

## Sheet: Table S1
Supplementary material Table S1. Differentially expressed genes in HepG2 cells under the treatment with 2.5 µg/ml Hypericum perforatum extract.
ID	P.Value	logFC	SEQUENCE	Gene symbol
200830_at	0.04067	-0.945	TTGTTGGCCCACGGGGAACGGGCAGAATTGGCCACTGAGG	PSMD2
205085_at	0.03443	-0.875	GCCGTGTGTTCTCACCTGGGCTCCTGTCGCCTCCTGCTTG	ORC1
222217_s_at	0.01453	-0.821	GGCCGTTGCAGGTGTACTGGGCTGTCAGGGATCTTTTCTA	SLC27A3
201887_at	0.0108	-0.474	GGTCTTGGGAGCTCTTGGAGGTGTCTGTATCAGTGGATTT	IL13RA1
208478_s_at	0.00707	-0.447	GACCCGGTGCCTCAGGATGCGTCCACCAAGAAGCTGAGCG	BAX
201811_x_at	0.04866	-0.446	GATTTATTCTAAGAGAAGTGCATGTGAAGAATGGTTGCCA	SH3BP5
215093_at	0.02722	-0.38	CACCCTACTCTTTCCGTGACGATGAGGGCGGCAAAAACAG	NSDHL
212070_at	0.01435	-0.369	TTGCTGGCCTGTTGTAGGTGGTAGGGACACAGATGACCGA	ADGRG1
213190_at	0.02551	-0.332	TTACTGACCCCACCACACACCGGACCACCAAGAGAGCCAG	COG7
217763_s_at	0.04619	-0.314	GAACAATCAAAGTTGAGAAGCCAACCATGCAAGCCAGCCG	RAB31
218435_at	0.04246	-0.3	CAAGGCTAAGATTAGAACAGCTCATAGGAGAGTCATGATT	DNAJC15
218086_at	0.01465	-0.282	CCTCGGATGAGGAGAATGAGGACGGAGACTTCACGGTGTA	NPDC1
208908_s_at	0.02472	-0.28	CTCCAAAGCACCTAAGAATGGAGGTAAAGCGAAGGATTCA	CAST
209179_s_at	0.04052	-0.276	CCCTGGGCAGTGGGTTTTGGGCAAATTCCCTTTCTTTGCA	MBOAT7
204126_s_at	0.02187	-0.27	CTGAAAGCTGAGGATCGGAGCAAGTTTCTGGACGCACTTA	CDC45
206254_at	0.02456	-0.244	GAAGAAATTAGGGGTTAAAGCAGACAGTCACACTGGTTTG	EGF
211747_s_at	0.04714	-0.243	AGCTAAGTTTCCCGTTAAAGGGAAGTGCTTTGAAGATGTG	LSM5
218375_at	0.04526	-0.227	GCCATGCGTTGTAGCTGATGGTCTCCGTGTAAGCCAAAGG	NUDT9
203409_at	0.04929	-0.221	GTTAAAGGGCCAAAAGTATCCAAGGTTAGGGTTGGAGCAG	DDB2
206066_s_at	0.04185	-0.21	CACTGGAACTTCTTGAGCAGGAGCATACCCAGGGCTTCAT	RAD51C
202550_s_at	0.04931	-0.175	AACTCTGTTGGGTGAACTGGTATTGCTGCTGGAGGGCTGT	VAPB
201234_at	0.03778	0.176	AGAAGATGCAGGACAAGTAGGACTGGAAGGTCCTTGCCTG	ILK
200752_s_at	0.02129	0.19	CTTCAGGGACTTGTGTACTGGTTATGGGGGTGCCAGAGGC	CAPN1
201432_at	0.0388	0.196	TTAATACAGCAGTGTCATCAGAAGATAACTTGAGCACCGT	CAT
201628_s_at	0.02652	0.197	AGTGGGCTTTGAAGTGTGTGCTGCTTACTCCTTTCATCTT	RRAGA
201397_at	0.03734	0.216	GAGAAAATCCACATTCTTGGGCTGAACGCGGGCCTCTGAC	PHGDH
206846_s_at	0.0215	0.228	CCCATCCTGAATATCCTTTGCAACTCCCCAAGAGTGCTTA	HDAC6
209435_s_at	0.01793	0.241	GGGGATTTTTCAGTGGAACCCTTGCCCCCAAATGTCGACC	ARHGEF2
202680_at	0.02469	0.241	TTTTTCTCCACTTCTAAATGGTTCCTGGTTCCTTTCTTCC	GTF2E2
203857_s_at	0.03463	0.241	TGTTCTACGCCCCTTGGTGCCCACACTGTAAGAAGGTCAT	PDIA5; MIR7110
201380_at	0.03477	0.241	TGCATCTCCAAAATTACAACGGTTGGCCGATCCCATTTGA	CRTAP
202396_at	0.01787	0.255	GCATTTGTGGCTTGAACTTGCCAGATGCAAATACCACAGA	TCERG1
203727_at	0.01955	0.256	ACATCGTATTTGCGGCCAGCCTCTACACCCAGTGAATGCC	SKIV2L
212189_s_at	0.03804	0.257	CAGCAGAGAAACAAAGTCTGGACCCACTCCATGCTCTGCC	COG4
208847_s_at	0.04579	0.258	ATCCTGTCGTGATGTGATAGGAGCAGCTTAACAGGCAGGG	ADH5
203358_s_at	0.02274	0.26	TCGAAAGAGAAATGGAAATCCCTTGACATCTGCTACCTCC	EZH2
217789_at	0.00595	0.262	GCAGGTTTGCTTGACCTCTGCCTCAGTTCTCGACTCTAAA	SNX6
209875_s_at	0.02667	0.262	TCAGCTGGATGACCAGAGTGCTGAAACCCACAGCCACAAG	SPP1
203465_at	0.04705	0.264	CCAGAATGGTCTTTAATGAGCATGGAACCTGAGCAAAGGG	MRPL19
202812_at	0.02082	0.27	AATAAGATTGTAAGGTTTGCCCTCCTCACCTGTTGCCGGC	GAA
202185_at	0.03589	0.275	TGAATATGTCACCTTGCTCCCAAGACACGGCCCTCTCAGG	PLOD3
207842_s_at	0.0485	0.276	GGTGGTTGTGCCTTTTGTAGGCTGTTCCCTTTGCCTTAAA	MIR6866; CASC3
218350_s_at	0.02826	0.282	CCTCCACTAGTTCTTTGTAGCAGAGTACATAACTACATAA	GMNN
202637_s_at	0.0382	0.283	ACCTAAAACACTAGGCCACGCATCTGATCTGTAGTCACAT	ICAM1
201339_s_at	0.02984	0.288	TCAGCTTCAGCCAGGCAACGCTAAGCTCTGAAGAACTCCC	SCP2
202394_s_at	0.02282	0.289	TATTCCCAAATGTCTCTATCCTTTTGACTGGAGCATCTTC	ABCF3
201833_at	0.01339	0.297	ACCAAATCAGAACAGCTCAGCAACCCCTGAATTTGACAGT	HDAC2
211783_s_at	0.02615	0.297	GTTTACTTTTTGGCTGGAGCGGAGATGAGGGGCCACCCCG	MTA1
209774_x_at	0.00889	0.302	ATGACATATCACATGTCAGCCACTGTGATAGAGGCTGAGG	CXCL2
212485_at	0.0434	0.303	CAAACACAACTCTTGACTGCCCTCCCACCCTCCTACCTGT	GPATCH8
209263_x_at	0.04171	0.304	CACCTACATTCCATAGTGGGCCCGTGGGGCTCCTGGTGCA	TSPAN4
204143_s_at	0.02926	0.305	ACCGATCAAGATGAGTTCAGCTAGAAGTCATACCACCCTC	ENOSF1
207143_at	0.03602	0.305	CCTAGAGATGTTGCCCTTCCCAGGCAGGCTTTTCATTCAA	CDK6
202813_at	0.04598	0.306	TTCCTCAACAGGGCATTATCCGCTCCCTGAATGTCCATGT	TARBP1
209253_at	0.01553	0.312	CTAGCCTGGCTCAAATATTCCCCAGGGAGACTGCTGTGTG	SORBS3
205500_at	0.02878	0.316	TCCTCAAACCTACCACTCAGGAATGTTTGCTGGGGCCGAA	C5
212723_at	0.0381	0.319	ACCCATTCACTTAGCGTTTGCTCCAGTAGCTTTCCCTCTG	JMJD6
209662_at	0.0087	0.321	ATGGAGAAATAAACCAAGAGGAGTTCATTGCTATTATGAC	CETN3
213844_at	0.04579	0.325	AACTCCCTTGTGTTCCTTCTGTGAAGAAGCCCTGTTCTCG	HOXA5
221856_s_at	0.02232	0.327	GTTTCTGGTTCTCAACTCCCGGTCCCTGAATAGTCACACG	MINDY1
201591_s_at	0.03077	0.327	TCTGACTTTCTCTTCTACACGTCCTTTCCTGAAGTGTCGA	NISCH
208945_s_at	0.04271	0.327	ATCTATAGTTGCCAGCCCTGGTCAGTTTTGATTCTTAACC	BECN1
209100_at	0.04281	0.336	GGAGACTTTCTATGCCCTTGGTCCGTATTTTTAACAGAAG	IFRD2
202880_s_at	0.00154	0.338	TTTCCTAGACAGAGAGGCACCTGGGTCAGTATTAGTCTAT	CYTH1
200972_at	0.0325	0.353	GACTGATGCCGAAATGTCACCAGGTCCTTTCAGTCTTCAC	TSPAN3
213324_at	0.03767	0.353	AAGTCTTCTCCCGTCCATTCCAGTCAAATCTGGGCTCACT	SRC
212300_at	0.00259	0.38	CAGCTTTTTTGTCTCCTTTGGGTATTCACAACAGCCAGGG	TXLNA
200698_at	0.00357	0.382	ACAAAAGCTCTGTAGGGCTGCAGACATTTAAAGTTCACAT	KDELR2
202683_s_at	0.00224	0.388	ATTCCCTTCCAGTTAACTACCTCTCCAAGGGAAACCACTA	RNMT
202153_s_at	0.00267	0.436	ACAATGAAGCCCAGTGTAACGTCAGTCCACAGAAATAGCC	NUP62
201334_s_at	0.02096	0.445	TTCCCCACCATTTCCAGGTGCCAACTGCTAAGCAGATATA	ARHGEF12
210337_s_at	0.03107	0.445	GGGGTACAGGCACCGAAGACCAACATCCACAGGCTAACAC	ACLY
203897_at	0.00142	0.45	GGTAGAGTCAGGTGAGAGTCCCTTGGTGAGTCATTTGTAC	LYRM1

## Sheet: Table S2
supplementary material Table S2. The involved genes in cholestasis.
Gene Symbol	Description	Category	Gifts	GC Id	Relevance score	GeneCards Link
MMP9	Matrix Metallopeptidase 9	Protein Coding	52	GC20P046008	1.38739	https://www.genecards.org/cgi-bin/carddisp.pl?gene=MMP9
ERBB2	Erb-B2 Receptor Tyrosine Kinase 2	Protein Coding	52	GC17P039687	1.2009	https://www.genecards.org/cgi-bin/carddisp.pl?gene=ERBB2
FGFR1	Fibroblast Growth Factor Receptor 1	Protein Coding	52	GC08M038400	0.637095	https://www.genecards.org/cgi-bin/carddisp.pl?gene=FGFR1
IGF1R	Insulin Like Growth Factor 1 Receptor	Protein Coding	52	GC15P098648	0.517309	https://www.genecards.org/cgi-bin/carddisp.pl?gene=IGF1R
ERBB4	Erb-B2 Receptor Tyrosine Kinase 4	Protein Coding	52	GC02M211375	0.365793	https://www.genecards.org/cgi-bin/carddisp.pl?gene=ERBB4
EZH2	Enhancer Of Zeste 2 Polycomb Repressive Complex 2 Subunit	Protein Coding	52	GC07M148807	0.365793	https://www.genecards.org/cgi-bin/carddisp.pl?gene=EZH2
FGFR2	Fibroblast Growth Factor Receptor 2	Protein Coding	52	GC10M121478	0.365793	https://www.genecards.org/cgi-bin/carddisp.pl?gene=FGFR2
PDGFRB	Platelet Derived Growth Factor Receptor Beta	Protein Coding	52	GC05M150113	0.365793	https://www.genecards.org/cgi-bin/carddisp.pl?gene=PDGFRB
RAF1	Raf-1 Proto-Oncogene, Serine/Threonine Kinase	Protein Coding	52	GC03M012583	0.365793	https://www.genecards.org/cgi-bin/carddisp.pl?gene=RAF1
INSR	Insulin Receptor	Protein Coding	51	GC19M007112	2.23955	https://www.genecards.org/cgi-bin/carddisp.pl?gene=INSR
MET	MET Proto-Oncogene, Receptor Tyrosine Kinase	Protein Coding	51	GC07P116672	1.2009	https://www.genecards.org/cgi-bin/carddisp.pl?gene=MET
EGFR	Epidermal Growth Factor Receptor	Protein Coding	51	GC07P055019	0.797214	https://www.genecards.org/cgi-bin/carddisp.pl?gene=EGFR
RET	Ret Proto-Oncogene	Protein Coding	51	GC10P043182	0.517309	https://www.genecards.org/cgi-bin/carddisp.pl?gene=RET
KDR	Kinase Insert Domain Receptor	Protein Coding	51	GC04M055078	0.498179	https://www.genecards.org/cgi-bin/carddisp.pl?gene=KDR
AKT2	AKT Serine/Threonine Kinase 2	Protein Coding	51	GC19M040230	0.365793	https://www.genecards.org/cgi-bin/carddisp.pl?gene=AKT2
AKT3	AKT Serine/Threonine Kinase 3	Protein Coding	51	GC01M243488	0.365793	https://www.genecards.org/cgi-bin/carddisp.pl?gene=AKT3
ERBB3	Erb-B2 Receptor Tyrosine Kinase 3	Protein Coding	51	GC12P057264	0.365793	https://www.genecards.org/cgi-bin/carddisp.pl?gene=ERBB3
MAP2K1	Mitogen-Activated Protein Kinase Kinase 1	Protein Coding	51	GC15P066386	0.365793	https://www.genecards.org/cgi-bin/carddisp.pl?gene=MAP2K1
MDM2	MDM2 Proto-Oncogene	Protein Coding	51	GC12P068808	0.365793	https://www.genecards.org/cgi-bin/carddisp.pl?gene=MDM2
MTOR	Mechanistic Target Of Rapamycin Kinase	Protein Coding	51	GC01M011106	0.365793	https://www.genecards.org/cgi-bin/carddisp.pl?gene=MTOR
ESR1	Estrogen Receptor 1	Protein Coding	50	GC06P151656	7.61843	https://www.genecards.org/cgi-bin/carddisp.pl?gene=ESR1
PPARG	Peroxisome Proliferator Activated Receptor Gamma	Protein Coding	50	GC03P012287	5.91211	https://www.genecards.org/cgi-bin/carddisp.pl?gene=PPARG
TP53	Tumor Protein P53	Protein Coding	50	GC17M007661	5.68135	https://www.genecards.org/cgi-bin/carddisp.pl?gene=TP53
MMP2	Matrix Metallopeptidase 2	Protein Coding	50	GC16P055390	2.01742	https://www.genecards.org/cgi-bin/carddisp.pl?gene=MMP2
SLC2A1	Solute Carrier Family 2 Member 1	Protein Coding	50	GC01M042925	1.87418	https://www.genecards.org/cgi-bin/carddisp.pl?gene=SLC2A1
ATM	ATM Serine/Threonine Kinase	Protein Coding	50	GC11P108222	1.84968	https://www.genecards.org/cgi-bin/carddisp.pl?gene=ATM
CHEK2	Checkpoint Kinase 2	Protein Coding	50	GC22M028687	1.84968	https://www.genecards.org/cgi-bin/carddisp.pl?gene=CHEK2
STAT3	Signal Transducer And Activator Of Transcription 3	Protein Coding	50	GC17M042313	1.69166	https://www.genecards.org/cgi-bin/carddisp.pl?gene=STAT3
SOD1	Superoxide Dismutase 1	Protein Coding	50	GC21P031659	1.68292	https://www.genecards.org/cgi-bin/carddisp.pl?gene=SOD1
BRAF	B-Raf Proto-Oncogene, Serine/Threonine Kinase	Protein Coding	50	GC07M140737	1.38739	https://www.genecards.org/cgi-bin/carddisp.pl?gene=BRAF
DPYD	Dihydropyrimidine Dehydrogenase	Protein Coding	50	GC01M097015	1.06852	https://www.genecards.org/cgi-bin/carddisp.pl?gene=DPYD
CTNNB1	Catenin Beta 1	Protein Coding	50	GC03P041236	0.9296	https://www.genecards.org/cgi-bin/carddisp.pl?gene=CTNNB1
AKT1	AKT Serine/Threonine Kinase 1	Protein Coding	50	GC14M104769	0.797214	https://www.genecards.org/cgi-bin/carddisp.pl?gene=AKT1
HRAS	HRas Proto-Oncogene, GTPase	Protein Coding	50	GC11M003189	0.797214	https://www.genecards.org/cgi-bin/carddisp.pl?gene=HRAS
PTEN	Phosphatase And Tensin Homolog	Protein Coding	50	GC10P092487	0.797214	https://www.genecards.org/cgi-bin/carddisp.pl?gene=PTEN
CTSB	Cathepsin B	Protein Coding	50	GC08M011842	0.769481	https://www.genecards.org/cgi-bin/carddisp.pl?gene=CTSB
JAK2	Janus Kinase 2	Protein Coding	50	GC09P004985	0.755668	https://www.genecards.org/cgi-bin/carddisp.pl?gene=JAK2
PLAU	Plasminogen Activator, Urokinase	Protein Coding	50	GC10P073909	0.498179	https://www.genecards.org/cgi-bin/carddisp.pl?gene=PLAU
ADAM10	ADAM Metallopeptidase Domain 10	Protein Coding	50	GC15M058588	0.365793	https://www.genecards.org/cgi-bin/carddisp.pl?gene=ADAM10
CDH2	Cadherin 2	Protein Coding	50	GC18M027950	0.365793	https://www.genecards.org/cgi-bin/carddisp.pl?gene=CDH2
CDK4	Cyclin Dependent Kinase 4	Protein Coding	50	GC12M057743	0.365793	https://www.genecards.org/cgi-bin/carddisp.pl?gene=CDK4
CDK6	Cyclin Dependent Kinase 6	Protein Coding	50	GC07M092604	0.365793	https://www.genecards.org/cgi-bin/carddisp.pl?gene=CDK6
KIT	KIT Proto-Oncogene, Receptor Tyrosine Kinase	Protein Coding	50	GC04P054657	0.365793	https://www.genecards.org/cgi-bin/carddisp.pl?gene=KIT
MAP2K2	Mitogen-Activated Protein Kinase Kinase 2	Protein Coding	50	GC19M004090	0.365793	https://www.genecards.org/cgi-bin/carddisp.pl?gene=MAP2K2
PIK3CA	Phosphatidylinositol-4,5-Bisphosphate 3-Kinase Catalytic Subunit Alpha	Protein Coding	50	GC03P179148	0.365793	https://www.genecards.org/cgi-bin/carddisp.pl?gene=PIK3CA
RAD51	RAD51 Recombinase	Protein Coding	50	GC15P040694	0.365793	https://www.genecards.org/cgi-bin/carddisp.pl?gene=RAD51
TGFBR1	Transforming Growth Factor Beta Receptor 1	Protein Coding	50	GC09P099104	0.365793	https://www.genecards.org/cgi-bin/carddisp.pl?gene=TGFBR1
ALK	ALK Receptor Tyrosine Kinase	Protein Coding	50	GC02M029190	0.187223	https://www.genecards.org/cgi-bin/carddisp.pl?gene=ALK
IKBKB	Inhibitor Of Nuclear Factor Kappa B Kinase Subunit Beta	Protein Coding	50	GC08P042271	0.132386	https://www.genecards.org/cgi-bin/carddisp.pl?gene=IKBKB
CYP3A4	Cytochrome P450 Family 3 Subfamily A Member 4	Protein Coding	49	GC07M099759	10.03	https://www.genecards.org/cgi-bin/carddisp.pl?gene=CYP3A4
ABCB1	ATP Binding Cassette Subfamily B Member 1	Protein Coding	49	GC07M087504	9.34061	https://www.genecards.org/cgi-bin/carddisp.pl?gene=ABCB1
TNF	Tumor Necrosis Factor	Protein Coding	49	GC06P083695	8.26444	https://www.genecards.org/cgi-bin/carddisp.pl?gene=TNF
CFTR	CF Transmembrane Conductance Regulator	Protein Coding	49	GC07P117287	7.31662	https://www.genecards.org/cgi-bin/carddisp.pl?gene=CFTR
MPO	Myeloperoxidase	Protein Coding	49	GC17M058269	4.66813	https://www.genecards.org/cgi-bin/carddisp.pl?gene=MPO
KRAS	KRAS Proto-Oncogene, GTPase	Protein Coding	49	GC12M025204	2.96485	https://www.genecards.org/cgi-bin/carddisp.pl?gene=KRAS
GNAS	GNAS Complex Locus	Protein Coding	49	GC20P058839	2.79257	https://www.genecards.org/cgi-bin/carddisp.pl?gene=GNAS
PRKAR1A	Protein Kinase CAMP-Dependent Type I Regulatory Subunit Alpha	Protein Coding	49	GC17P069076	2.75686	https://www.genecards.org/cgi-bin/carddisp.pl?gene=PRKAR1A
CCND1	Cyclin D1	Protein Coding	49	GC11P069641	2.73454	https://www.genecards.org/cgi-bin/carddisp.pl?gene=CCND1
TGFB1	Transforming Growth Factor Beta 1	Protein Coding	49	GC19M041301	2.4549	https://www.genecards.org/cgi-bin/carddisp.pl?gene=TGFB1
NFKB1	Nuclear Factor Kappa B Subunit 1	Protein Coding	49	GC04P102501	2.43701	https://www.genecards.org/cgi-bin/carddisp.pl?gene=NFKB1
ADK	Adenosine Kinase	Protein Coding	49	GC10P074155	2.42677	https://www.genecards.org/cgi-bin/carddisp.pl?gene=ADK
HMOX1	Heme Oxygenase 1	Protein Coding	49	GC22P035380	2.06604	https://www.genecards.org/cgi-bin/carddisp.pl?gene=HMOX1
VDR	Vitamin D Receptor	Protein Coding	49	GC12M047841	2.06509	https://www.genecards.org/cgi-bin/carddisp.pl?gene=VDR
ACE	Angiotensin I Converting Enzyme	Protein Coding	49	GC17P063477	2.02049	https://www.genecards.org/cgi-bin/carddisp.pl?gene=ACE
MYC	MYC Proto-Oncogene, BHLH Transcription Factor	Protein Coding	49	GC08P127735	1.99778	https://www.genecards.org/cgi-bin/carddisp.pl?gene=MYC
NOTCH1	Notch Receptor 1	Protein Coding	49	GC09M137524	1.92021	https://www.genecards.org/cgi-bin/carddisp.pl?gene=NOTCH1
EGF	Epidermal Growth Factor	Protein Coding	49	GC04P109912	1.75013	https://www.genecards.org/cgi-bin/carddisp.pl?gene=EGF
HGF	Hepatocyte Growth Factor	Protein Coding	49	GC07M081699	1.74567	https://www.genecards.org/cgi-bin/carddisp.pl?gene=HGF
CASP8	Caspase 8	Protein Coding	49	GC02P201233	1.65217	https://www.genecards.org/cgi-bin/carddisp.pl?gene=CASP8
NOS3	Nitric Oxide Synthase 3	Protein Coding	49	GC07P150990	1.55103	https://www.genecards.org/cgi-bin/carddisp.pl?gene=NOS3
MAPK1	Mitogen-Activated Protein Kinase 1	Protein Coding	49	GC22M021759	1.41019	https://www.genecards.org/cgi-bin/carddisp.pl?gene=MAPK1
TGFB2	Transforming Growth Factor Beta 2	Protein Coding	49	GC01P218345	1.38739	https://www.genecards.org/cgi-bin/carddisp.pl?gene=TGFB2
PRKAA2	Protein Kinase AMP-Activated Catalytic Subunit Alpha 2	Protein Coding	49	GC01P056645	1.15399	https://www.genecards.org/cgi-bin/carddisp.pl?gene=PRKAA2
LDLR	Low Density Lipoprotein Receptor	Protein Coding	49	GC19P011091	1.07644	https://www.genecards.org/cgi-bin/carddisp.pl?gene=LDLR
BCHE	Butyrylcholinesterase	Protein Coding	49	GC03M165772	1.0216	https://www.genecards.org/cgi-bin/carddisp.pl?gene=BCHE
FGFR4	Fibroblast Growth Factor Receptor 4	Protein Coding	49	GC05P177086	0.824317	https://www.genecards.org/cgi-bin/carddisp.pl?gene=FGFR4
CA2	Carbonic Anhydrase 2	Protein Coding	49	GC08P085463	0.797214	https://www.genecards.org/cgi-bin/carddisp.pl?gene=CA2
DNMT1	DNA Methyltransferase 1	Protein Coding	49	GC19M010133	0.797214	https://www.genecards.org/cgi-bin/carddisp.pl?gene=DNMT1
MMP14	Matrix Metallopeptidase 14	Protein Coding	49	GC14P032700	0.637095	https://www.genecards.org/cgi-bin/carddisp.pl?gene=MMP14
APP	Amyloid Beta Precursor Protein	Protein Coding	49	GC21M025880	0.610122	https://www.genecards.org/cgi-bin/carddisp.pl?gene=APP
CDC42	Cell Division Cycle 42	Protein Coding	49	GC01P022052	0.610122	https://www.genecards.org/cgi-bin/carddisp.pl?gene=CDC42
SLC9A1	Solute Carrier Family 9 Member A1	Protein Coding	49	GC01M027135	0.610122	https://www.genecards.org/cgi-bin/carddisp.pl?gene=SLC9A1
ALPL	Alkaline Phosphatase, Biomineralization Associated	Protein Coding	49	GC01P021508	0.563808	https://www.genecards.org/cgi-bin/carddisp.pl?gene=ALPL
TLR3	Toll Like Receptor 3	Protein Coding	49	GC04P186059	0.563808	https://www.genecards.org/cgi-bin/carddisp.pl?gene=TLR3
AURKA	Aurora Kinase A	Protein Coding	49	GC20M056370	0.517309	https://www.genecards.org/cgi-bin/carddisp.pl?gene=AURKA
NFKB2	Nuclear Factor Kappa B Subunit 2	Protein Coding	49	GC10P102394	0.517309	https://www.genecards.org/cgi-bin/carddisp.pl?gene=NFKB2
CALR	Calreticulin	Protein Coding	49	GC19P012938	0.389875	https://www.genecards.org/cgi-bin/carddisp.pl?gene=CALR
CASR	Calcium Sensing Receptor	Protein Coding	49	GC03P122183	0.389875	https://www.genecards.org/cgi-bin/carddisp.pl?gene=CASR
ADA	Adenosine Deaminase	Protein Coding	49	GC20M044620	0.365793	https://www.genecards.org/cgi-bin/carddisp.pl?gene=ADA
CDK2	Cyclin Dependent Kinase 2	Protein Coding	49	GC12P055966	0.365793	https://www.genecards.org/cgi-bin/carddisp.pl?gene=CDK2
CXCR4	C-X-C Motif Chemokine Receptor 4	Protein Coding	49	GC02M136114	0.365793	https://www.genecards.org/cgi-bin/carddisp.pl?gene=CXCR4
DBH	Dopamine Beta-Hydroxylase	Protein Coding	49	GC09P133636	0.365793	https://www.genecards.org/cgi-bin/carddisp.pl?gene=DBH
FLT1	Fms Related Receptor Tyrosine Kinase 1	Protein Coding	49	GC13M028300	0.365793	https://www.genecards.org/cgi-bin/carddisp.pl?gene=FLT1
FLT4	Fms Related Receptor Tyrosine Kinase 4	Protein Coding	49	GC05M180607	0.365793	https://www.genecards.org/cgi-bin/carddisp.pl?gene=FLT4
HSPB1	Heat Shock Protein Family B (Small) Member 1	Protein Coding	49	GC07P076302	0.365793	https://www.genecards.org/cgi-bin/carddisp.pl?gene=HSPB1
ITGA2B	Integrin Subunit Alpha 2b	Protein Coding	49	GC17M044926	0.365793	https://www.genecards.org/cgi-bin/carddisp.pl?gene=ITGA2B
ITGB3	Integrin Subunit Beta 3	Protein Coding	49	GC17P055923	0.365793	https://www.genecards.org/cgi-bin/carddisp.pl?gene=ITGB3
LDHA	Lactate Dehydrogenase A	Protein Coding	49	GC11P018394	0.365793	https://www.genecards.org/cgi-bin/carddisp.pl?gene=LDHA
MAPK14	Mitogen-Activated Protein Kinase 14	Protein Coding	49	GC06P083841	0.365793	https://www.genecards.org/cgi-bin/carddisp.pl?gene=MAPK14
MGMT	O-6-Methylguanine-DNA Methyltransferase	Protein Coding	49	GC10P129467	0.365793	https://www.genecards.org/cgi-bin/carddisp.pl?gene=MGMT
PIK3R1	Phosphoinositide-3-Kinase Regulatory Subunit 1	Protein Coding	49	GC05P068215	0.365793	https://www.genecards.org/cgi-bin/carddisp.pl?gene=PIK3R1
SRC	SRC Proto-Oncogene, Non-Receptor Tyrosine Kinase	Protein Coding	49	GC20P037344	0.365793	https://www.genecards.org/cgi-bin/carddisp.pl?gene=SRC
TERT	Telomerase Reverse Transcriptase	Protein Coding	49	GC05M001253	0.365793	https://www.genecards.org/cgi-bin/carddisp.pl?gene=TERT
TGFBR2	Transforming Growth Factor Beta Receptor 2	Protein Coding	49	GC03P030623	0.365793	https://www.genecards.org/cgi-bin/carddisp.pl?gene=TGFBR2
CAT	Catalase	Protein Coding	49	GC11P034460	0.271302	https://www.genecards.org/cgi-bin/carddisp.pl?gene=CAT
ITGB2	Integrin Subunit Beta 2	Protein Coding	49	GC21M044885	0.271302	https://www.genecards.org/cgi-bin/carddisp.pl?gene=ITGB2
PCSK9	Proprotein Convertase Subtilisin/Kexin Type 9	Protein Coding	49	GC01P055039	0.187223	https://www.genecards.org/cgi-bin/carddisp.pl?gene=PCSK9
CHUK	Component Of Inhibitor Of Nuclear Factor Kappa B Kinase Complex	Protein Coding	49	GC10M100188	0.132386	https://www.genecards.org/cgi-bin/carddisp.pl?gene=CHUK
DDR2	Discoidin Domain Receptor Tyrosine Kinase 2	Protein Coding	49	GC01P162631	0.132386	https://www.genecards.org/cgi-bin/carddisp.pl?gene=DDR2
TLR4	Toll Like Receptor 4	Protein Coding	49	GC09P117704	0.132386	https://www.genecards.org/cgi-bin/carddisp.pl?gene=TLR4
JAG1	Jagged Canonical Notch Ligand 1	Protein Coding	48	GC20M010637	19.567	https://www.genecards.org/cgi-bin/carddisp.pl?gene=JAG1
GGT1	Gamma-Glutamyltransferase 1	Protein Coding	48	GC22P024583	14.2793	https://www.genecards.org/cgi-bin/carddisp.pl?gene=GGT1
NOTCH2	Notch Receptor 2	Protein Coding	48	GC01M119911	10.3317	https://www.genecards.org/cgi-bin/carddisp.pl?gene=NOTCH2
F2	Coagulation Factor II, Thrombin	Protein Coding	48	GC11P046720	7.34664	https://www.genecards.org/cgi-bin/carddisp.pl?gene=F2
ALB	Albumin	Protein Coding	48	GC04P073397	6.83376	https://www.genecards.org/cgi-bin/carddisp.pl?gene=ALB
SMAD4	SMAD Family Member 4	Protein Coding	48	GC18P051028	4.58067	https://www.genecards.org/cgi-bin/carddisp.pl?gene=SMAD4
CP	Ceruloplasmin	Protein Coding	48	GC03M149162	4.54284	https://www.genecards.org/cgi-bin/carddisp.pl?gene=CP
AURKB	Aurora Kinase B	Protein Coding	48	GC17M010440	4.50329	https://www.genecards.org/cgi-bin/carddisp.pl?gene=AURKB
HNF4A	Hepatocyte Nuclear Factor 4 Alpha	Protein Coding	48	GC20P044355	4.4457	https://www.genecards.org/cgi-bin/carddisp.pl?gene=HNF4A
UGT1A1	UDP Glucuronosyltransferase Family 1 Member A1	Protein Coding	48	GC02P233760	4.23951	https://www.genecards.org/cgi-bin/carddisp.pl?gene=UGT1A1
LEPR	Leptin Receptor	Protein Coding	48	GC01P065421	4.11835	https://www.genecards.org/cgi-bin/carddisp.pl?gene=LEPR
SLC12A2	Solute Carrier Family 12 Member 2	Protein Coding	48	GC05P128083	4.11835	https://www.genecards.org/cgi-bin/carddisp.pl?gene=SLC12A2
APOE	Apolipoprotein E	Protein Coding	48	GC19P066879	2.89474	https://www.genecards.org/cgi-bin/carddisp.pl?gene=APOE
CDKN2A	Cyclin Dependent Kinase Inhibitor 2A	Protein Coding	48	GC09M021967	2.83247	https://www.genecards.org/cgi-bin/carddisp.pl?gene=CDKN2A
BRCA1	BRCA1 DNA Repair Associated	Protein Coding	48	GC17M043044	2.40104	https://www.genecards.org/cgi-bin/carddisp.pl?gene=BRCA1
LPL	Lipoprotein Lipase	Protein Coding	48	GC08P019901	2.30449	https://www.genecards.org/cgi-bin/carddisp.pl?gene=LPL
G6PD	Glucose-6-Phosphate Dehydrogenase	Protein Coding	48	GC0XM154551	2.26353	https://www.genecards.org/cgi-bin/carddisp.pl?gene=G6PD
BCL2	BCL2 Apoptosis Regulator	Protein Coding	48	GC18M063123	2.26141	https://www.genecards.org/cgi-bin/carddisp.pl?gene=BCL2
ACVRL1	Activin A Receptor Like Type 1	Protein Coding	48	GC12P051906	2.25337	https://www.genecards.org/cgi-bin/carddisp.pl?gene=ACVRL1
PCSK1	Proprotein Convertase Subtilisin/Kexin Type 1	Protein Coding	48	GC05M096391	2.23955	https://www.genecards.org/cgi-bin/carddisp.pl?gene=PCSK1
NFE2L2	NFE2 Like BZIP Transcription Factor 2	Protein Coding	48	GC02M177227	2.12804	https://www.genecards.org/cgi-bin/carddisp.pl?gene=NFE2L2
SMAD3	SMAD Family Member 3	Protein Coding	48	GC15P067063	1.91573	https://www.genecards.org/cgi-bin/carddisp.pl?gene=SMAD3
NOTCH3	Notch Receptor 3	Protein Coding	48	GC19M015159	1.76869	https://www.genecards.org/cgi-bin/carddisp.pl?gene=NOTCH3
EPAS1	Endothelial PAS Domain Protein 1	Protein Coding	48	GC02P046293	1.70612	https://www.genecards.org/cgi-bin/carddisp.pl?gene=EPAS1
DPP4	Dipeptidyl Peptidase 4	Protein Coding	48	GC02M161992	1.65163	https://www.genecards.org/cgi-bin/carddisp.pl?gene=DPP4
IL2RA	Interleukin 2 Receptor Subunit Alpha	Protein Coding	48	GC10M006010	1.6398	https://www.genecards.org/cgi-bin/carddisp.pl?gene=IL2RA
TNFRSF10B	TNF Receptor Superfamily Member 10b	Protein Coding	48	GC08M023020	1.63216	https://www.genecards.org/cgi-bin/carddisp.pl?gene=TNFRSF10B
PCNA	Proliferating Cell Nuclear Antigen	Protein Coding	48	GC20M005114	1.23948	https://www.genecards.org/cgi-bin/carddisp.pl?gene=PCNA
NR3C1	Nuclear Receptor Subfamily 3 Group C Member 1	Protein Coding	48	GC05M143277	1.21349	https://www.genecards.org/cgi-bin/carddisp.pl?gene=NR3C1
ABCG2	ATP Binding Cassette Subfamily G Member 2 (Junior Blood Group)	Protein Coding	48	GC04M088090	1.21015	https://www.genecards.org/cgi-bin/carddisp.pl?gene=ABCG2
TF	Transferrin	Protein Coding	48	GC03P134296	1.18882	https://www.genecards.org/cgi-bin/carddisp.pl?gene=TF
SLC1A2	Solute Carrier Family 1 Member 2	Protein Coding	48	GC11M035264	1.18524	https://www.genecards.org/cgi-bin/carddisp.pl?gene=SLC1A2
MME	Membrane Metalloendopeptidase	Protein Coding	48	GC03P155024	1.03795	https://www.genecards.org/cgi-bin/carddisp.pl?gene=MME
COL1A1	Collagen Type I Alpha 1 Chain	Protein Coding	48	GC17M050183	1.03425	https://www.genecards.org/cgi-bin/carddisp.pl?gene=COL1A1
CD4	CD4 Molecule	Protein Coding	48	GC12P006786	0.94873	https://www.genecards.org/cgi-bin/carddisp.pl?gene=CD4
FAS	Fas Cell Surface Death Receptor	Protein Coding	48	GC10P092502	0.920997	https://www.genecards.org/cgi-bin/carddisp.pl?gene=FAS
CDH1	Cadherin 1	Protein Coding	48	GC16P068737	0.797214	https://www.genecards.org/cgi-bin/carddisp.pl?gene=CDH1
SNCA	Synuclein Alpha	Protein Coding	48	GC04M089724	0.797214	https://www.genecards.org/cgi-bin/carddisp.pl?gene=SNCA
ANPEP	Alanyl Aminopeptidase, Membrane	Protein Coding	48	GC15M089784	0.794188	https://www.genecards.org/cgi-bin/carddisp.pl?gene=ANPEP
ICAM1	Intercellular Adhesion Molecule 1	Protein Coding	48	GC19P010466	0.769481	https://www.genecards.org/cgi-bin/carddisp.pl?gene=ICAM1
SPARC	Secreted Protein Acidic And Cysteine Rich	Protein Coding	48	GC05M151661	0.704531	https://www.genecards.org/cgi-bin/carddisp.pl?gene=SPARC
GLUD1	Glutamate Dehydrogenase 1	Protein Coding	48	GC10M087050	0.621564	https://www.genecards.org/cgi-bin/carddisp.pl?gene=GLUD1
MAPT	Microtubule Associated Protein Tau	Protein Coding	48	GC17P045894	0.610122	https://www.genecards.org/cgi-bin/carddisp.pl?gene=MAPT
SLC5A1	Solute Carrier Family 5 Member 1	Protein Coding	48	GC22P032043	0.610122	https://www.genecards.org/cgi-bin/carddisp.pl?gene=SLC5A1
MMP3	Matrix Metallopeptidase 3	Protein Coding	48	GC11M102835	0.563808	https://www.genecards.org/cgi-bin/carddisp.pl?gene=MMP3
PRKD1	Protein Kinase D1	Protein Coding	48	GC14M029576	0.517309	https://www.genecards.org/cgi-bin/carddisp.pl?gene=PRKD1
SHH	Sonic Hedgehog Signaling Molecule	Protein Coding	48	GC07M155799	0.517309	https://www.genecards.org/cgi-bin/carddisp.pl?gene=SHH
NR5A1	Nuclear Receptor Subfamily 5 Group A Member 1	Protein Coding	48	GC09M124481	0.500602	https://www.genecards.org/cgi-bin/carddisp.pl?gene=NR5A1
GCK	Glucokinase	Protein Coding	48	GC07M044467	0.498179	https://www.genecards.org/cgi-bin/carddisp.pl?gene=GCK
DLD	Dihydrolipoamide Dehydrogenase	Protein Coding	48	GC07P107890	0.431421	https://www.genecards.org/cgi-bin/carddisp.pl?gene=DLD
GSR	Glutathione-Disulfide Reductase	Protein Coding	48	GC08M030678	0.403689	https://www.genecards.org/cgi-bin/carddisp.pl?gene=GSR
PROC	Protein C, Inactivator Of Coagulation Factors Va And VIIIa	Protein Coding	48	GC02P127418	0.403689	https://www.genecards.org/cgi-bin/carddisp.pl?gene=PROC
HK1	Hexokinase 1	Protein Coding	48	GC10P069269	0.389875	https://www.genecards.org/cgi-bin/carddisp.pl?gene=HK1
PFKM	Phosphofructokinase, Muscle	Protein Coding	48	GC12P048105	0.389875	https://www.genecards.org/cgi-bin/carddisp.pl?gene=PFKM
CASP1	Caspase 1	Protein Coding	48	GC11M105025	0.365793	https://www.genecards.org/cgi-bin/carddisp.pl?gene=CASP1
CHEK1	Checkpoint Kinase 1	Protein Coding	48	GC11P125625	0.365793	https://www.genecards.org/cgi-bin/carddisp.pl?gene=CHEK1
CPT2	Carnitine Palmitoyltransferase 2	Protein Coding	48	GC01P053196	0.365793	https://www.genecards.org/cgi-bin/carddisp.pl?gene=CPT2
CXCR2	C-X-C Motif Chemokine Receptor 2	Protein Coding	48	GC02P218125	0.365793	https://www.genecards.org/cgi-bin/carddisp.pl?gene=CXCR2
FN1	Fibronectin 1	Protein Coding	48	GC02M215360	0.365793	https://www.genecards.org/cgi-bin/carddisp.pl?gene=FN1
ITGA6	Integrin Subunit Alpha 6	Protein Coding	48	GC02P172427	0.365793	https://www.genecards.org/cgi-bin/carddisp.pl?gene=ITGA6
ITGB1	Integrin Subunit Beta 1	Protein Coding	48	GC10M033116	0.365793	https://www.genecards.org/cgi-bin/carddisp.pl?gene=ITGB1
MYB	MYB Proto-Oncogene, Transcription Factor	Protein Coding	48	GC06P135180	0.365793	https://www.genecards.org/cgi-bin/carddisp.pl?gene=MYB
NFKBIA	NFKB Inhibitor Alpha	Protein Coding	48	GC14M035401	0.365793	https://www.genecards.org/cgi-bin/carddisp.pl?gene=NFKBIA
PLG	Plasminogen	Protein Coding	48	GC06P160702	0.365793	https://www.genecards.org/cgi-bin/carddisp.pl?gene=PLG
PLK1	Polo Like Kinase 1	Protein Coding	48	GC16P024283	0.365793	https://www.genecards.org/cgi-bin/carddisp.pl?gene=PLK1
PRKCA	Protein Kinase C Alpha	Protein Coding	48	GC17P066302	0.365793	https://www.genecards.org/cgi-bin/carddisp.pl?gene=PRKCA
PTCH1	Patched 1	Protein Coding	48	GC09M095442	0.365793	https://www.genecards.org/cgi-bin/carddisp.pl?gene=PTCH1
SMAD2	SMAD Family Member 2	Protein Coding	48	GC18M047809	0.365793	https://www.genecards.org/cgi-bin/carddisp.pl?gene=SMAD2
SOD2	Superoxide Dismutase 2	Protein Coding	48	GC06M159669	0.365793	https://www.genecards.org/cgi-bin/carddisp.pl?gene=SOD2
TRPV4	Transient Receptor Potential Cation Channel Subfamily V Member 4	Protein Coding	48	GC12M109783	0.365793	https://www.genecards.org/cgi-bin/carddisp.pl?gene=TRPV4
TSC2	TSC Complex Subunit 2	Protein Coding	48	GC16P011696	0.365793	https://www.genecards.org/cgi-bin/carddisp.pl?gene=TSC2
VIM	Vimentin	Protein Coding	48	GC10P017227	0.365793	https://www.genecards.org/cgi-bin/carddisp.pl?gene=VIM
F10	Coagulation Factor X	Protein Coding	48	GC13P113122	0.132386	https://www.genecards.org/cgi-bin/carddisp.pl?gene=F10
NOS1	Nitric Oxide Synthase 1	Protein Coding	48	GC12M117208	0.132386	https://www.genecards.org/cgi-bin/carddisp.pl?gene=NOS1
PLAT	Plasminogen Activator, Tissue Type	Protein Coding	48	GC08M042174	0.132386	https://www.genecards.org/cgi-bin/carddisp.pl?gene=PLAT
CYP17A1	Cytochrome P450 Family 17 Subfamily A Member 1	Protein Coding	47	GC10M102830	6.19727	https://www.genecards.org/cgi-bin/carddisp.pl?gene=CYP17A1
ESR2	Estrogen Receptor 2	Protein Coding	47	GC14M064084	6.19727	https://www.genecards.org/cgi-bin/carddisp.pl?gene=ESR2
PRKCZ	Protein Kinase C Zeta	Protein Coding	47	GC01P003912	6.07222	https://www.genecards.org/cgi-bin/carddisp.pl?gene=PRKCZ
NPC1	NPC Intracellular Cholesterol Transporter 1	Protein Coding	47	GC18M023506	6.0153	https://www.genecards.org/cgi-bin/carddisp.pl?gene=NPC1
SERPINA1	Serpin Family A Member 1	Protein Coding	47	GC14M094376	5.5008	https://www.genecards.org/cgi-bin/carddisp.pl?gene=SERPINA1
IL6	Interleukin 6	Protein Coding	47	GC07P022725	4.16823	https://www.genecards.org/cgi-bin/carddisp.pl?gene=IL6
SMPD1	Sphingomyelin Phosphodiesterase 1	Protein Coding	47	GC11P006390	3.70343	https://www.genecards.org/cgi-bin/carddisp.pl?gene=SMPD1
ABCC1	ATP Binding Cassette Subfamily C Member 1	Protein Coding	47	GC16P015949	3.67021	https://www.genecards.org/cgi-bin/carddisp.pl?gene=ABCC1
ARG1	Arginase 1	Protein Coding	47	GC06P131473	2.84967	https://www.genecards.org/cgi-bin/carddisp.pl?gene=ARG1
BAX	BCL2 Associated X, Apoptosis Regulator	Protein Coding	47	GC19P048954	2.26585	https://www.genecards.org/cgi-bin/carddisp.pl?gene=BAX
STK11	Serine/Threonine Kinase 11	Protein Coding	47	GC19P001177	1.84968	https://www.genecards.org/cgi-bin/carddisp.pl?gene=STK11
RXRA	Retinoid X Receptor Alpha	Protein Coding	47	GC09P134317	1.77027	https://www.genecards.org/cgi-bin/carddisp.pl?gene=RXRA
WT1	WT1 Transcription Factor	Protein Coding	47	GC11M032365	1.51027	https://www.genecards.org/cgi-bin/carddisp.pl?gene=WT1
MUC1	Mucin 1, Cell Surface Associated	Protein Coding	47	GC01M155185	1.47692	https://www.genecards.org/cgi-bin/carddisp.pl?gene=MUC1
CREB1	CAMP Responsive Element Binding Protein 1	Protein Coding	47	GC02P207529	1.26637	https://www.genecards.org/cgi-bin/carddisp.pl?gene=CREB1
LIPA	Lipase A, Lysosomal Acid Type	Protein Coding	47	GC10M089213	1.2293	https://www.genecards.org/cgi-bin/carddisp.pl?gene=LIPA
AHR	Aryl Hydrocarbon Receptor	Protein Coding	47	GC07P016916	1.18524	https://www.genecards.org/cgi-bin/carddisp.pl?gene=AHR
ELANE	Elastase, Neutrophil Expressed	Protein Coding	47	GC19P002810	1.18089	https://www.genecards.org/cgi-bin/carddisp.pl?gene=ELANE
NOS2	Nitric Oxide Synthase 2	Protein Coding	47	GC17M027756	1.15399	https://www.genecards.org/cgi-bin/carddisp.pl?gene=NOS2
NGF	Nerve Growth Factor	Protein Coding	47	GC01M115285	1.13398	https://www.genecards.org/cgi-bin/carddisp.pl?gene=NGF
HDAC3	Histone Deacetylase 3	Protein Coding	47	GC05M141583	1.0216	https://www.genecards.org/cgi-bin/carddisp.pl?gene=HDAC3
STAT5B	Signal Transducer And Activator Of Transcription 5B	Protein Coding	47	GC17M042199	1.0216	https://www.genecards.org/cgi-bin/carddisp.pl?gene=STAT5B
KCNN4	Potassium Calcium-Activated Channel Subfamily N Member 4	Protein Coding	47	GC19M065881	0.978994	https://www.genecards.org/cgi-bin/carddisp.pl?gene=KCNN4
RRM2B	Ribonucleotide Reductase Regulatory TP53 Inducible Subunit M2B	Protein Coding	47	GC08M102204	0.975915	https://www.genecards.org/cgi-bin/carddisp.pl?gene=RRM2B
RAC1	Rac Family Small GTPase 1	Protein Coding	47	GC07P006377	0.866395	https://www.genecards.org/cgi-bin/carddisp.pl?gene=RAC1
TOP1	DNA Topoisomerase I	Protein Coding	47	GC20P041028	0.797214	https://www.genecards.org/cgi-bin/carddisp.pl?gene=TOP1
PARP1	Poly(ADP-Ribose) Polymerase 1	Protein Coding	47	GC01M226360	0.769481	https://www.genecards.org/cgi-bin/carddisp.pl?gene=PARP1
PTGS2	Prostaglandin-Endoperoxide Synthase 2	Protein Coding	47	GC01M186640	0.769481	https://www.genecards.org/cgi-bin/carddisp.pl?gene=PTGS2
AHCY	Adenosylhomocysteinase	Protein Coding	47	GC20M034827	0.610122	https://www.genecards.org/cgi-bin/carddisp.pl?gene=AHCY
EDNRA	Endothelin Receptor Type A	Protein Coding	47	GC04P147480	0.589118	https://www.genecards.org/cgi-bin/carddisp.pl?gene=EDNRA
SLC4A1	Solute Carrier Family 4 Member 1 (Diego Blood Group)	Protein Coding	47	GC17M044913	0.577098	https://www.genecards.org/cgi-bin/carddisp.pl?gene=SLC4A1
CASP3	Caspase 3	Protein Coding	47	GC04M184627	0.517309	https://www.genecards.org/cgi-bin/carddisp.pl?gene=CASP3
FOXO1	Forkhead Box O1	Protein Coding	47	GC13M040555	0.498179	https://www.genecards.org/cgi-bin/carddisp.pl?gene=FOXO1
KIF11	Kinesin Family Member 11	Protein Coding	47	GC10P092574	0.469909	https://www.genecards.org/cgi-bin/carddisp.pl?gene=KIF11
RARA	Retinoic Acid Receptor Alpha	Protein Coding	47	GC17P040309	0.458525	https://www.genecards.org/cgi-bin/carddisp.pl?gene=RARA
NRAS	NRAS Proto-Oncogene, GTPase	Protein Coding	47	GC01M114704	0.431421	https://www.genecards.org/cgi-bin/carddisp.pl?gene=NRAS
PTPN22	Protein Tyrosine Phosphatase Non-Receptor Type 22	Protein Coding	47	GC01M113813	0.431421	https://www.genecards.org/cgi-bin/carddisp.pl?gene=PTPN22
SLC25A4	Solute Carrier Family 25 Member 4	Protein Coding	47	GC04P185143	0.431421	https://www.genecards.org/cgi-bin/carddisp.pl?gene=SLC25A4
ESRRB	Estrogen Related Receptor Beta	Protein Coding	47	GC14P076310	0.403689	https://www.genecards.org/cgi-bin/carddisp.pl?gene=ESRRB
SERPINC1	Serpin Family C Member 1	Protein Coding	47	GC01M174559	0.403689	https://www.genecards.org/cgi-bin/carddisp.pl?gene=SERPINC1
ADAMTS13	ADAM Metallopeptidase With Thrombospondin Type 1 Motif 13	Protein Coding	47	GC09P133414	0.389875	https://www.genecards.org/cgi-bin/carddisp.pl?gene=ADAMTS13
DHFR	Dihydrofolate Reductase	Protein Coding	47	GC05M080626	0.389875	https://www.genecards.org/cgi-bin/carddisp.pl?gene=DHFR
RAB27A	RAB27A, Member RAS Oncogene Family	Protein Coding	47	GC15M055202	0.389875	https://www.genecards.org/cgi-bin/carddisp.pl?gene=RAB27A
TPO	Thyroid Peroxidase	Protein Coding	47	GC02P001374	0.389875	https://www.genecards.org/cgi-bin/carddisp.pl?gene=TPO
ADCY1	Adenylate Cyclase 1	Protein Coding	47	GC07P045580	0.365793	https://www.genecards.org/cgi-bin/carddisp.pl?gene=ADCY1
ADRB2	Adrenoceptor Beta 2	Protein Coding	47	GC05P148825	0.365793	https://www.genecards.org/cgi-bin/carddisp.pl?gene=ADRB2
CASP7	Caspase 7	Protein Coding	47	GC10P113679	0.365793	https://www.genecards.org/cgi-bin/carddisp.pl?gene=CASP7
CYP19A1	Cytochrome P450 Family 19 Subfamily A Member 1	Protein Coding	47	GC15M051208	0.365793	https://www.genecards.org/cgi-bin/carddisp.pl?gene=CYP19A1
ENPP1	Ectonucleotide Pyrophosphatase/Phosphodiesterase 1	Protein Coding	47	GC06P131808	0.365793	https://www.genecards.org/cgi-bin/carddisp.pl?gene=ENPP1
GAPDH	Glyceraldehyde-3-Phosphate Dehydrogenase	Protein Coding	47	GC12P021056	0.365793	https://www.genecards.org/cgi-bin/carddisp.pl?gene=GAPDH
GSK3B	Glycogen Synthase Kinase 3 Beta	Protein Coding	47	GC03M119821	0.365793	https://www.genecards.org/cgi-bin/carddisp.pl?gene=GSK3B
HDAC1	Histone Deacetylase 1	Protein Coding	47	GC01P032292	0.365793	https://www.genecards.org/cgi-bin/carddisp.pl?gene=HDAC1
LRP5	LDL Receptor Related Protein 5	Protein Coding	47	GC11P068298	0.365793	https://www.genecards.org/cgi-bin/carddisp.pl?gene=LRP5
MAP3K1	Mitogen-Activated Protein Kinase Kinase Kinase 1	Protein Coding	47	GC05P056815	0.365793	https://www.genecards.org/cgi-bin/carddisp.pl?gene=MAP3K1
MAPK8	Mitogen-Activated Protein Kinase 8	Protein Coding	47	GC10P048306	0.365793	https://www.genecards.org/cgi-bin/carddisp.pl?gene=MAPK8
MST1R	Macrophage Stimulating 1 Receptor	Protein Coding	47	GC03M051216	0.365793	https://www.genecards.org/cgi-bin/carddisp.pl?gene=MST1R
SMO	Smoothened, Frizzled Class Receptor	Protein Coding	47	GC07P131934	0.365793	https://www.genecards.org/cgi-bin/carddisp.pl?gene=SMO
VWF	Von Willebrand Factor	Protein Coding	47	GC12M005917	0.365793	https://www.genecards.org/cgi-bin/carddisp.pl?gene=VWF
REN	Renin	Protein Coding	47	GC01M204154	0.271302	https://www.genecards.org/cgi-bin/carddisp.pl?gene=REN
C1S	Complement C1s	Protein Coding	47	GC12P021098	0.132386	https://www.genecards.org/cgi-bin/carddisp.pl?gene=C1S
PNLIP	Pancreatic Lipase	Protein Coding	47	GC10P116545	0.132386	https://www.genecards.org/cgi-bin/carddisp.pl?gene=PNLIP
ABCB11	ATP Binding Cassette Subfamily B Member 11	Protein Coding	46	GC02M168922	103.869	https://www.genecards.org/cgi-bin/carddisp.pl?gene=ABCB11
ABCB4	ATP Binding Cassette Subfamily B Member 4	Protein Coding	46	GC07M087365	99.2052	https://www.genecards.org/cgi-bin/carddisp.pl?gene=ABCB4
NR1H4	Nuclear Receptor Subfamily 1 Group H Member 4	Protein Coding	46	GC12P100473	59.8715	https://www.genecards.org/cgi-bin/carddisp.pl?gene=NR1H4
ABCC2	ATP Binding Cassette Subfamily C Member 2	Protein Coding	46	GC10P099782	23.4336	https://www.genecards.org/cgi-bin/carddisp.pl?gene=ABCC2
SLCO1B1	Solute Carrier Organic Anion Transporter Family Member 1B1	Protein Coding	46	GC12P021653	12.1054	https://www.genecards.org/cgi-bin/carddisp.pl?gene=SLCO1B1
CYP27A1	Cytochrome P450 Family 27 Subfamily A Member 1	Protein Coding	46	GC02P218781	8.78291	https://www.genecards.org/cgi-bin/carddisp.pl?gene=CYP27A1
ATP7B	ATPase Copper Transporting Beta	Protein Coding	46	GC13M051930	8.60425	https://www.genecards.org/cgi-bin/carddisp.pl?gene=ATP7B
APOA1	Apolipoprotein A1	Protein Coding	46	GC11M116835	7.83161	https://www.genecards.org/cgi-bin/carddisp.pl?gene=APOA1
POMC	Proopiomelanocortin	Protein Coding	46	GC02M025160	7.69531	https://www.genecards.org/cgi-bin/carddisp.pl?gene=POMC
HLA-DRB1	Major Histocompatibility Complex, Class II, DR Beta 1	Protein Coding	46	GC06M066007	7.09622	https://www.genecards.org/cgi-bin/carddisp.pl?gene=HLA-DRB1
CYP1A1	Cytochrome P450 Family 1 Subfamily A Member 1	Protein Coding	46	GC15M074719	6.19727	https://www.genecards.org/cgi-bin/carddisp.pl?gene=CYP1A1
CES1	Carboxylesterase 1	Protein Coding	46	GC16M055836	5.54632	https://www.genecards.org/cgi-bin/carddisp.pl?gene=CES1
LCAT	Lecithin-Cholesterol Acyltransferase	Protein Coding	46	GC16M067939	5.35521	https://www.genecards.org/cgi-bin/carddisp.pl?gene=LCAT
B2M	Beta-2-Microglobulin	Protein Coding	46	GC15P044711	5.30847	https://www.genecards.org/cgi-bin/carddisp.pl?gene=B2M
FGA	Fibrinogen Alpha Chain	Protein Coding	46	GC04M154583	4.94268	https://www.genecards.org/cgi-bin/carddisp.pl?gene=FGA
ASS1	Argininosuccinate Synthase 1	Protein Coding	46	GC09P130444	4.90516	https://www.genecards.org/cgi-bin/carddisp.pl?gene=ASS1
TTR	Transthyretin	Protein Coding	46	GC18P031557	3.56223	https://www.genecards.org/cgi-bin/carddisp.pl?gene=TTR
PGM1	Phosphoglucomutase 1	Protein Coding	46	GC01P063593	3.42265	https://www.genecards.org/cgi-bin/carddisp.pl?gene=PGM1
PKD2	Polycystin 2, Transient Receptor Potential Cation Channel	Protein Coding	46	GC04P088007	2.79841	https://www.genecards.org/cgi-bin/carddisp.pl?gene=PKD2
IGF1	Insulin Like Growth Factor 1	Protein Coding	46	GC12M102395	2.66441	https://www.genecards.org/cgi-bin/carddisp.pl?gene=IGF1
BRCA2	BRCA2 DNA Repair Associated	Protein Coding	46	GC13P032315	2.53343	https://www.genecards.org/cgi-bin/carddisp.pl?gene=BRCA2
VEGFA	Vascular Endothelial Growth Factor A	Protein Coding	46	GC06P043770	2.14981	https://www.genecards.org/cgi-bin/carddisp.pl?gene=VEGFA
PI4KA	Phosphatidylinositol 4-Kinase Alpha	Protein Coding	46	GC22M020707	2.08439	https://www.genecards.org/cgi-bin/carddisp.pl?gene=PI4KA
SIRT1	Sirtuin 1	Protein Coding	46	GC10P067884	1.89369	https://www.genecards.org/cgi-bin/carddisp.pl?gene=SIRT1
BRIP1	BRCA1 Interacting Helicase 1	Protein Coding	46	GC17M061679	1.84968	https://www.genecards.org/cgi-bin/carddisp.pl?gene=BRIP1
CYP1B1	Cytochrome P450 Family 1 Subfamily B Member 1	Protein Coding	46	GC02M038066	1.76947	https://www.genecards.org/cgi-bin/carddisp.pl?gene=CYP1B1
CYP2D6	Cytochrome P450 Family 2 Subfamily D Member 6	Protein Coding	46	GC22M042126	1.7178	https://www.genecards.org/cgi-bin/carddisp.pl?gene=CYP2D6
EPCAM	Epithelial Cell Adhesion Molecule	Protein Coding	46	GC02P047345	1.60991	https://www.genecards.org/cgi-bin/carddisp.pl?gene=EPCAM
EDN1	Endothelin 1	Protein Coding	46	GC06P012256	1.59669	https://www.genecards.org/cgi-bin/carddisp.pl?gene=EDN1
RDX	Radixin	Protein Coding	46	GC11M109864	1.43808	https://www.genecards.org/cgi-bin/carddisp.pl?gene=RDX
ABCA1	ATP Binding Cassette Subfamily A Member 1	Protein Coding	46	GC09M104781	1.40438	https://www.genecards.org/cgi-bin/carddisp.pl?gene=ABCA1
AKR1C4	Aldo-Keto Reductase Family 1 Member C4	Protein Coding	46	GC10P005195	1.39694	https://www.genecards.org/cgi-bin/carddisp.pl?gene=AKR1C4
CPS1	Carbamoyl-Phosphate Synthase 1	Protein Coding	46	GC02P210477	1.33048	https://www.genecards.org/cgi-bin/carddisp.pl?gene=CPS1
POLG	DNA Polymerase Gamma, Catalytic Subunit	Protein Coding	46	GC15M090834	1.31465	https://www.genecards.org/cgi-bin/carddisp.pl?gene=POLG
CETP	Cholesteryl Ester Transfer Protein	Protein Coding	46	GC16P056961	1.28637	https://www.genecards.org/cgi-bin/carddisp.pl?gene=CETP
IL2RB	Interleukin 2 Receptor Subunit Beta	Protein Coding	46	GC22M037125	1.26637	https://www.genecards.org/cgi-bin/carddisp.pl?gene=IL2RB
CDKN1A	Cyclin Dependent Kinase Inhibitor 1A	Protein Coding	46	GC06P083850	1.22003	https://www.genecards.org/cgi-bin/carddisp.pl?gene=CDKN1A
IFNG	Interferon Gamma	Protein Coding	46	GC12M068154	1.22003	https://www.genecards.org/cgi-bin/carddisp.pl?gene=IFNG
SLC9A3	Solute Carrier Family 9 Member A3	Protein Coding	46	GC05M000472	1.19924	https://www.genecards.org/cgi-bin/carddisp.pl?gene=SLC9A3
GLUL	Glutamate-Ammonia Ligase	Protein Coding	46	GC01M182378	1.15399	https://www.genecards.org/cgi-bin/carddisp.pl?gene=GLUL
ITGB6	Integrin Subunit Beta 6	Protein Coding	46	GC02M160099	1.07644	https://www.genecards.org/cgi-bin/carddisp.pl?gene=ITGB6
MAPK9	Mitogen-Activated Protein Kinase 9	Protein Coding	46	GC05M180254	1.07644	https://www.genecards.org/cgi-bin/carddisp.pl?gene=MAPK9
C3	Complement C3	Protein Coding	46	GC19M006677	1.0216	https://www.genecards.org/cgi-bin/carddisp.pl?gene=C3
PSAP	Prosaposin	Protein Coding	46	GC10M071816	0.975915	https://www.genecards.org/cgi-bin/carddisp.pl?gene=PSAP
CD36	CD36 Molecule	Protein Coding	46	GC07P080369	0.975834	https://www.genecards.org/cgi-bin/carddisp.pl?gene=CD36
MMP7	Matrix Metallopeptidase 7	Protein Coding	46	GC11M102425	0.94873	https://www.genecards.org/cgi-bin/carddisp.pl?gene=MMP7
JUN	Jun Proto-Oncogene, AP-1 Transcription Factor Subunit	Protein Coding	46	GC01M058780	0.936694	https://www.genecards.org/cgi-bin/carddisp.pl?gene=JUN
CD40LG	CD40 Ligand	Protein Coding	46	GC0XP136649	0.9296	https://www.genecards.org/cgi-bin/carddisp.pl?gene=CD40LG
CYCS	Cytochrome C, Somatic	Protein Coding	46	GC07M025118	0.9296	https://www.genecards.org/cgi-bin/carddisp.pl?gene=CYCS
CYP2C9	Cytochrome P450 Family 2 Subfamily C Member 9	Protein Coding	46	GC10P094938	0.889946	https://www.genecards.org/cgi-bin/carddisp.pl?gene=CYP2C9
PRLR	Prolactin Receptor	Protein Coding	46	GC05M035048	0.889216	https://www.genecards.org/cgi-bin/carddisp.pl?gene=PRLR
GALK1	Galactokinase 1	Protein Coding	46	GC17M075751	0.8484	https://www.genecards.org/cgi-bin/carddisp.pl?gene=GALK1
F7	Coagulation Factor VII	Protein Coding	46	GC13P113105	0.797214	https://www.genecards.org/cgi-bin/carddisp.pl?gene=F7
GSN	Gelsolin	Protein Coding	46	GC09P121201	0.797214	https://www.genecards.org/cgi-bin/carddisp.pl?gene=GSN
KEAP1	Kelch Like ECH Associated Protein 1	Protein Coding	46	GC19M010486	0.797214	https://www.genecards.org/cgi-bin/carddisp.pl?gene=KEAP1
MAPK3	Mitogen-Activated Protein Kinase 3	Protein Coding	46	GC16M037120	0.797214	https://www.genecards.org/cgi-bin/carddisp.pl?gene=MAPK3
NOD2	Nucleotide Binding Oligomerization Domain Containing 2	Protein Coding	46	GC16P050693	0.797214	https://www.genecards.org/cgi-bin/carddisp.pl?gene=NOD2
RHOA	Ras Homolog Family Member A	Protein Coding	46	GC03M049359	0.797214	https://www.genecards.org/cgi-bin/carddisp.pl?gene=RHOA
XIAP	X-Linked Inhibitor Of Apoptosis	Protein Coding	46	GC0XP123859	0.797214	https://www.genecards.org/cgi-bin/carddisp.pl?gene=XIAP
CAV1	Caveolin 1	Protein Coding	46	GC07P116524	0.769481	https://www.genecards.org/cgi-bin/carddisp.pl?gene=CAV1
ENG	Endoglin	Protein Coding	46	GC09M127815	0.769481	https://www.genecards.org/cgi-bin/carddisp.pl?gene=ENG
NQO1	NAD(P)H Quinone Dehydrogenase 1	Protein Coding	46	GC16M069706	0.769481	https://www.genecards.org/cgi-bin/carddisp.pl?gene=NQO1
PIK3CG	Phosphatidylinositol-4,5-Bisphosphate 3-Kinase Catalytic Subunit Gamma	Protein Coding	46	GC07P106865	0.769481	https://www.genecards.org/cgi-bin/carddisp.pl?gene=PIK3CG
CCL2	C-C Motif Chemokine Ligand 2	Protein Coding	46	GC17P034255	0.749472	https://www.genecards.org/cgi-bin/carddisp.pl?gene=CCL2
SSTR2	Somatostatin Receptor 2	Protein Coding	46	GC17P073165	0.633571	https://www.genecards.org/cgi-bin/carddisp.pl?gene=SSTR2
ARSA	Arylsulfatase A	Protein Coding	46	GC22M050622	0.610122	https://www.genecards.org/cgi-bin/carddisp.pl?gene=ARSA
CYP27B1	Cytochrome P450 Family 27 Subfamily B Member 1	Protein Coding	46	GC12M057757	0.610122	https://www.genecards.org/cgi-bin/carddisp.pl?gene=CYP27B1
PTPRJ	Protein Tyrosine Phosphatase Receptor Type J	Protein Coding	46	GC11P048002	0.610122	https://www.genecards.org/cgi-bin/carddisp.pl?gene=PTPRJ
MIF	Macrophage Migration Inhibitory Factor	Protein Coding	46	GC22P023894	0.589118	https://www.genecards.org/cgi-bin/carddisp.pl?gene=MIF
IKBKG	Inhibitor Of Nuclear Factor Kappa B Kinase Regulatory Subunit Gamma	Protein Coding	46	GC0XP154541	0.563808	https://www.genecards.org/cgi-bin/carddisp.pl?gene=IKBKG
TNFRSF1A	TNF Receptor Superfamily Member 1A	Protein Coding	46	GC12M006328	0.563808	https://www.genecards.org/cgi-bin/carddisp.pl?gene=TNFRSF1A
SQSTM1	Sequestosome 1	Protein Coding	46	GC05P179806	0.536075	https://www.genecards.org/cgi-bin/carddisp.pl?gene=SQSTM1
KRT18	Keratin 18	Protein Coding	46	GC12P052948	0.522262	https://www.genecards.org/cgi-bin/carddisp.pl?gene=KRT18
CDH3	Cadherin 3	Protein Coding	46	GC16P068637	0.516066	https://www.genecards.org/cgi-bin/carddisp.pl?gene=CDH3
ALOX5	Arachidonate 5-Lipoxygenase	Protein Coding	46	GC10P045374	0.498179	https://www.genecards.org/cgi-bin/carddisp.pl?gene=ALOX5
ANXA2	Annexin A2	Protein Coding	46	GC15M060347	0.498179	https://www.genecards.org/cgi-bin/carddisp.pl?gene=ANXA2
HDAC9	Histone Deacetylase 9	Protein Coding	46	GC07P018086	0.498179	https://www.genecards.org/cgi-bin/carddisp.pl?gene=HDAC9
CYP2C8	Cytochrome P450 Family 2 Subfamily C Member 8	Protein Coding	46	GC10M095038	0.431421	https://www.genecards.org/cgi-bin/carddisp.pl?gene=CYP2C8
NCF4	Neutrophil Cytosolic Factor 4	Protein Coding	46	GC22P036860	0.431421	https://www.genecards.org/cgi-bin/carddisp.pl?gene=NCF4
MVK	Mevalonate Kinase	Protein Coding	46	GC12P109573	0.403689	https://www.genecards.org/cgi-bin/carddisp.pl?gene=MVK
ALDOA	Aldolase, Fructose-Bisphosphate A	Protein Coding	46	GC16P030064	0.389875	https://www.genecards.org/cgi-bin/carddisp.pl?gene=ALDOA
CASK	Calcium/Calmodulin Dependent Serine Protein Kinase	Protein Coding	46	GC0XM041514	0.389875	https://www.genecards.org/cgi-bin/carddisp.pl?gene=CASK
EIF2AK3	Eukaryotic Translation Initiation Factor 2 Alpha Kinase 3	Protein Coding	46	GC02M088556	0.389875	https://www.genecards.org/cgi-bin/carddisp.pl?gene=EIF2AK3
FLI1	Fli-1 Proto-Oncogene, ETS Transcription Factor	Protein Coding	46	GC11P128686	0.389875	https://www.genecards.org/cgi-bin/carddisp.pl?gene=FLI1
GPI	Glucose-6-Phosphate Isomerase	Protein Coding	46	GC19P034359	0.389875	https://www.genecards.org/cgi-bin/carddisp.pl?gene=GPI
GUSB	Glucuronidase Beta	Protein Coding	46	GC07M065960	0.383679	https://www.genecards.org/cgi-bin/carddisp.pl?gene=GUSB
ADCY6	Adenylate Cyclase 6	Protein Coding	46	GC12M048766	0.365793	https://www.genecards.org/cgi-bin/carddisp.pl?gene=ADCY6
ADSL	Adenylosuccinate Lyase	Protein Coding	46	GC22P040346	0.365793	https://www.genecards.org/cgi-bin/carddisp.pl?gene=ADSL
APC	APC Regulator Of WNT Signaling Pathway	Protein Coding	46	GC05P112707	0.365793	https://www.genecards.org/cgi-bin/carddisp.pl?gene=APC
CCND2	Cyclin D2	Protein Coding	46	GC12P021011	0.365793	https://www.genecards.org/cgi-bin/carddisp.pl?gene=CCND2
CCNE1	Cyclin E1	Protein Coding	46	GC19P029811	0.365793	https://www.genecards.org/cgi-bin/carddisp.pl?gene=CCNE1
CD40	CD40 Molecule	Protein Coding	46	GC20P046118	0.365793	https://www.genecards.org/cgi-bin/carddisp.pl?gene=CD40
CDC25A	Cell Division Cycle 25A	Protein Coding	46	GC03M048174	0.365793	https://www.genecards.org/cgi-bin/carddisp.pl?gene=CDC25A
COL2A1	Collagen Type II Alpha 1 Chain	Protein Coding	46	GC12M047972	0.365793	https://www.genecards.org/cgi-bin/carddisp.pl?gene=COL2A1
ENO3	Enolase 3	Protein Coding	46	GC17P004948	0.365793	https://www.genecards.org/cgi-bin/carddisp.pl?gene=ENO3
FANCC	FA Complementation Group C	Protein Coding	46	GC09M095099	0.365793	https://www.genecards.org/cgi-bin/carddisp.pl?gene=FANCC
GATA2	GATA Binding Protein 2	Protein Coding	46	GC03M128479	0.365793	https://www.genecards.org/cgi-bin/carddisp.pl?gene=GATA2
GDNF	Glial Cell Derived Neurotrophic Factor	Protein Coding	46	GC05M037812	0.365793	https://www.genecards.org/cgi-bin/carddisp.pl?gene=GDNF
GSK3A	Glycogen Synthase Kinase 3 Alpha	Protein Coding	46	GC19M065831	0.365793	https://www.genecards.org/cgi-bin/carddisp.pl?gene=GSK3A
HSP90AA1	Heat Shock Protein 90 Alpha Family Class A Member 1	Protein Coding	46	GC14M102080	0.365793	https://www.genecards.org/cgi-bin/carddisp.pl?gene=HSP90AA1
HSPA5	Heat Shock Protein Family A (Hsp70) Member 5	Protein Coding	46	GC09M125234	0.365793	https://www.genecards.org/cgi-bin/carddisp.pl?gene=HSPA5
IGF2	Insulin Like Growth Factor 2	Protein Coding	46	GC11M003294	0.365793	https://www.genecards.org/cgi-bin/carddisp.pl?gene=IGF2
IGF2R	Insulin Like Growth Factor 2 Receptor	Protein Coding	46	GC06P159969	0.365793	https://www.genecards.org/cgi-bin/carddisp.pl?gene=IGF2R
IL4R	Interleukin 4 Receptor	Protein Coding	46	GC16P027992	0.365793	https://www.genecards.org/cgi-bin/carddisp.pl?gene=IL4R
MLH1	MutL Homolog 1	Protein Coding	46	GC03P036993	0.365793	https://www.genecards.org/cgi-bin/carddisp.pl?gene=MLH1
MSH2	MutS Homolog 2	Protein Coding	46	GC02P047403	0.365793	https://www.genecards.org/cgi-bin/carddisp.pl?gene=MSH2
MTAP	Methylthioadenosine Phosphorylase	Protein Coding	46	GC09P021792	0.365793	https://www.genecards.org/cgi-bin/carddisp.pl?gene=MTAP
MTHFR	Methylenetetrahydrofolate Reductase	Protein Coding	46	GC01M011785	0.365793	https://www.genecards.org/cgi-bin/carddisp.pl?gene=MTHFR
NTRK1	Neurotrophic Receptor Tyrosine Kinase 1	Protein Coding	46	GC01P156815	0.365793	https://www.genecards.org/cgi-bin/carddisp.pl?gene=NTRK1
OAT	Ornithine Aminotransferase	Protein Coding	46	GC10M124397	0.365793	https://www.genecards.org/cgi-bin/carddisp.pl?gene=OAT
PAH	Phenylalanine Hydroxylase	Protein Coding	46	GC12M102836	0.365793	https://www.genecards.org/cgi-bin/carddisp.pl?gene=PAH
RARG	Retinoic Acid Receptor Gamma	Protein Coding	46	GC12M053210	0.365793	https://www.genecards.org/cgi-bin/carddisp.pl?gene=RARG
RRM1	Ribonucleotide Reductase Catalytic Subunit M1	Protein Coding	46	GC11P004115	0.365793	https://www.genecards.org/cgi-bin/carddisp.pl?gene=RRM1
SDHA	Succinate Dehydrogenase Complex Flavoprotein Subunit A	Protein Coding	46	GC05P000208	0.365793	https://www.genecards.org/cgi-bin/carddisp.pl?gene=SDHA
SLC29A1	Solute Carrier Family 29 Member 1 (Augustine Blood Group)	Protein Coding	46	GC06P044219	0.365793	https://www.genecards.org/cgi-bin/carddisp.pl?gene=SLC29A1
SPTAN1	Spectrin Alpha, Non-Erythrocytic 1	Protein Coding	46	GC09P128552	0.365793	https://www.genecards.org/cgi-bin/carddisp.pl?gene=SPTAN1
TGM2	Transglutaminase 2	Protein Coding	46	GC20M038127	0.365793	https://www.genecards.org/cgi-bin/carddisp.pl?gene=TGM2
TTK	TTK Protein Kinase	Protein Coding	46	GC06P080003	0.365793	https://www.genecards.org/cgi-bin/carddisp.pl?gene=TTK
TYMS	Thymidylate Synthetase	Protein Coding	46	GC18P000657	0.365793	https://www.genecards.org/cgi-bin/carddisp.pl?gene=TYMS
ZEB1	Zinc Finger E-Box Binding Homeobox 1	Protein Coding	46	GC10P031318	0.365793	https://www.genecards.org/cgi-bin/carddisp.pl?gene=ZEB1
ITGA4	Integrin Subunit Alpha 4	Protein Coding	46	GC02P181456	0.271302	https://www.genecards.org/cgi-bin/carddisp.pl?gene=ITGA4
ITGAM	Integrin Subunit Alpha M	Protein Coding	46	GC16P041126	0.271302	https://www.genecards.org/cgi-bin/carddisp.pl?gene=ITGAM
PLA2G6	Phospholipase A2 Group VI	Protein Coding	46	GC22M058815	0.271302	https://www.genecards.org/cgi-bin/carddisp.pl?gene=PLA2G6
PLCG1	Phospholipase C Gamma 1	Protein Coding	46	GC20P041136	0.271302	https://www.genecards.org/cgi-bin/carddisp.pl?gene=PLCG1
OPRM1	Opioid Receptor Mu 1	Protein Coding	46	GC06P154075	0.264773	https://www.genecards.org/cgi-bin/carddisp.pl?gene=OPRM1
PLD2	Phospholipase D2	Protein Coding	46	GC17P004808	0.2293	https://www.genecards.org/cgi-bin/carddisp.pl?gene=PLD2
TLR7	Toll Like Receptor 7	Protein Coding	46	GC0XP012867	0.187223	https://www.genecards.org/cgi-bin/carddisp.pl?gene=TLR7
CASP6	Caspase 6	Protein Coding	46	GC04M109688	0.132386	https://www.genecards.org/cgi-bin/carddisp.pl?gene=CASP6
COL4A1	Collagen Type IV Alpha 1 Chain	Protein Coding	46	GC13M110148	0.132386	https://www.genecards.org/cgi-bin/carddisp.pl?gene=COL4A1
CPT1A	Carnitine Palmitoyltransferase 1A	Protein Coding	46	GC11M068754	0.132386	https://www.genecards.org/cgi-bin/carddisp.pl?gene=CPT1A
GGCX	Gamma-Glutamyl Carboxylase	Protein Coding	46	GC02M085544	0.132386	https://www.genecards.org/cgi-bin/carddisp.pl?gene=GGCX
GLI2	GLI Family Zinc Finger 2	Protein Coding	46	GC02P120735	0.132386	https://www.genecards.org/cgi-bin/carddisp.pl?gene=GLI2
SLC25A13	Solute Carrier Family 25 Member 13	Protein Coding	45	GC07M096120	37.844	https://www.genecards.org/cgi-bin/carddisp.pl?gene=SLC25A13
FBN1	Fibrillin 1	Protein Coding	45	GC15M048408	23.6785	https://www.genecards.org/cgi-bin/carddisp.pl?gene=FBN1
ABCC3	ATP Binding Cassette Subfamily C Member 3	Protein Coding	45	GC17P050634	14.4789	https://www.genecards.org/cgi-bin/carddisp.pl?gene=ABCC3
AMACR	Alpha-Methylacyl-CoA Racemase	Protein Coding	45	GC05M033986	11.7277	https://www.genecards.org/cgi-bin/carddisp.pl?gene=AMACR
ABCC4	ATP Binding Cassette Subfamily C Member 4	Protein Coding	45	GC13M095019	11.6371	https://www.genecards.org/cgi-bin/carddisp.pl?gene=ABCC4
CYP7B1	Cytochrome P450 Family 7 Subfamily B Member 1	Protein Coding	45	GC08M064587	9.47114	https://www.genecards.org/cgi-bin/carddisp.pl?gene=CYP7B1
ATP7A	ATPase Copper Transporting Alpha	Protein Coding	45	GC0XP077993	6.95712	https://www.genecards.org/cgi-bin/carddisp.pl?gene=ATP7A
IL10	Interleukin 10	Protein Coding	45	GC01M206767	6.80366	https://www.genecards.org/cgi-bin/carddisp.pl?gene=IL10
HIF1A	Hypoxia Inducible Factor 1 Subunit Alpha	Protein Coding	45	GC14P061695	6.67123	https://www.genecards.org/cgi-bin/carddisp.pl?gene=HIF1A
NR1H2	Nuclear Receptor Subfamily 1 Group H Member 2	Protein Coding	45	GC19P050329	5.8996	https://www.genecards.org/cgi-bin/carddisp.pl?gene=NR1H2
AQP1	Aquaporin 1 (Colton Blood Group)	Protein Coding	45	GC07P030911	5.85928	https://www.genecards.org/cgi-bin/carddisp.pl?gene=AQP1
RAB11A	RAB11A, Member RAS Oncogene Family	Protein Coding	45	GC15P117536	5.46002	https://www.genecards.org/cgi-bin/carddisp.pl?gene=RAB11A
GABRA2	Gamma-Aminobutyric Acid Type A Receptor Subunit Alpha2	Protein Coding	45	GC04M046243	5.4494	https://www.genecards.org/cgi-bin/carddisp.pl?gene=GABRA2
GLP1R	Glucagon Like Peptide 1 Receptor	Protein Coding	45	GC06P039048	5.30359	https://www.genecards.org/cgi-bin/carddisp.pl?gene=GLP1R
LYZ	Lysozyme	Protein Coding	45	GC12P069348	4.94268	https://www.genecards.org/cgi-bin/carddisp.pl?gene=LYZ
MST1	Macrophage Stimulating 1	Protein Coding	45	GC03M049683	4.68973	https://www.genecards.org/cgi-bin/carddisp.pl?gene=MST1
HADHA	Hydroxyacyl-CoA Dehydrogenase Trifunctional Multienzyme Complex Subunit Alpha	Protein Coding	45	GC02M026190	4.47301	https://www.genecards.org/cgi-bin/carddisp.pl?gene=HADHA
RAB7A	RAB7A, Member RAS Oncogene Family	Protein Coding	45	GC03P134197	4.43842	https://www.genecards.org/cgi-bin/carddisp.pl?gene=RAB7A
SEMA4D	Semaphorin 4D	Protein Coding	45	GC09M089360	4.32394	https://www.genecards.org/cgi-bin/carddisp.pl?gene=SEMA4D
TCF4	Transcription Factor 4	Protein Coding	45	GC18M055222	4.32394	https://www.genecards.org/cgi-bin/carddisp.pl?gene=TCF4
ABCD1	ATP Binding Cassette Subfamily D Member 1	Protein Coding	45	GC0XP153724	4.14478	https://www.genecards.org/cgi-bin/carddisp.pl?gene=ABCD1
AQP4	Aquaporin 4	Protein Coding	45	GC18M026852	4.11835	https://www.genecards.org/cgi-bin/carddisp.pl?gene=AQP4
NR3C2	Nuclear Receptor Subfamily 3 Group C Member 2	Protein Coding	45	GC04M148078	3.41921	https://www.genecards.org/cgi-bin/carddisp.pl?gene=NR3C2
IRF5	Interferon Regulatory Factor 5	Protein Coding	45	GC07P128937	3.06338	https://www.genecards.org/cgi-bin/carddisp.pl?gene=IRF5
SCO1	Synthesis Of Cytochrome C Oxidase 1	Protein Coding	45	GC17M010672	2.92739	https://www.genecards.org/cgi-bin/carddisp.pl?gene=SCO1
PKD1	Polycystin 1, Transient Receptor Potential Channel Interacting	Protein Coding	45	GC16M007106	2.79841	https://www.genecards.org/cgi-bin/carddisp.pl?gene=PKD1
AFP	Alpha Fetoprotein	Protein Coding	45	GC04P073431	2.77726	https://www.genecards.org/cgi-bin/carddisp.pl?gene=AFP
CDKN1B	Cyclin Dependent Kinase Inhibitor 1B	Protein Coding	45	GC12P021339	2.76684	https://www.genecards.org/cgi-bin/carddisp.pl?gene=CDKN1B
HADHB	Hydroxyacyl-CoA Dehydrogenase Trifunctional Multienzyme Complex Subunit Beta	Protein Coding	45	GC02P026243	2.75686	https://www.genecards.org/cgi-bin/carddisp.pl?gene=HADHB
UQCRC2	Ubiquinol-Cytochrome C Reductase Core Protein 2	Protein Coding	45	GC16P022240	2.74017	https://www.genecards.org/cgi-bin/carddisp.pl?gene=UQCRC2
UQCRFS1	Ubiquinol-Cytochrome C Reductase, Rieske Iron-Sulfur Polypeptide 1	Protein Coding	45	GC19M029205	2.74017	https://www.genecards.org/cgi-bin/carddisp.pl?gene=UQCRFS1
ASAH1	N-Acylsphingosine Amidohydrolase 1	Protein Coding	45	GC08M018055	2.52496	https://www.genecards.org/cgi-bin/carddisp.pl?gene=ASAH1
FH	Fumarate Hydratase	Protein Coding	45	GC01M241499	2.23955	https://www.genecards.org/cgi-bin/carddisp.pl?gene=FH
PHKG2	Phosphorylase Kinase Catalytic Subunit Gamma 2	Protein Coding	45	GC16P041099	2.23955	https://www.genecards.org/cgi-bin/carddisp.pl?gene=PHKG2
LOXL2	Lysyl Oxidase Like 2	Protein Coding	45	GC08M023296	1.91573	https://www.genecards.org/cgi-bin/carddisp.pl?gene=LOXL2
ACVR1B	Activin A Receptor Type 1B	Protein Coding	45	GC12P051951	1.84968	https://www.genecards.org/cgi-bin/carddisp.pl?gene=ACVR1B
NBN	Nibrin	Protein Coding	45	GC08M089933	1.84968	https://www.genecards.org/cgi-bin/carddisp.pl?gene=NBN
NDUFS7	NADH:Ubiquinone Oxidoreductase Core Subunit S7	Protein Coding	45	GC19P002876	1.84968	https://www.genecards.org/cgi-bin/carddisp.pl?gene=NDUFS7
POLD1	DNA Polymerase Delta 1, Catalytic Subunit	Protein Coding	45	GC19P067164	1.84968	https://www.genecards.org/cgi-bin/carddisp.pl?gene=POLD1
TSC1	TSC Complex Subunit 1	Protein Coding	45	GC09M132891	1.84968	https://www.genecards.org/cgi-bin/carddisp.pl?gene=TSC1
LBR	Lamin B Receptor	Protein Coding	45	GC01M225401	1.8141	https://www.genecards.org/cgi-bin/carddisp.pl?gene=LBR
ABCB6	ATP Binding Cassette Subfamily B Member 6 (Langereis Blood Group)	Protein Coding	45	GC02M219209	1.76947	https://www.genecards.org/cgi-bin/carddisp.pl?gene=ABCB6
LFNG	LFNG O-Fucosylpeptide 3-Beta-N-Acetylglucosaminyltransferase	Protein Coding	45	GC07P002512	1.76869	https://www.genecards.org/cgi-bin/carddisp.pl?gene=LFNG
RBPJ	Recombination Signal Binding Protein For Immunoglobulin Kappa J Region	Protein Coding	45	GC04P026105	1.76869	https://www.genecards.org/cgi-bin/carddisp.pl?gene=RBPJ
F5	Coagulation Factor V	Protein Coding	45	GC01M169511	1.707	https://www.genecards.org/cgi-bin/carddisp.pl?gene=F5
INS	Insulin	Protein Coding	45	GC11M002159	1.53896	https://www.genecards.org/cgi-bin/carddisp.pl?gene=INS
DHCR7	7-Dehydrocholesterol Reductase	Protein Coding	45	GC11M071428	1.46631	https://www.genecards.org/cgi-bin/carddisp.pl?gene=DHCR7
HSD11B2	Hydroxysteroid 11-Beta Dehydrogenase 2	Protein Coding	45	GC16P067433	1.45654	https://www.genecards.org/cgi-bin/carddisp.pl?gene=HSD11B2
MCL1	MCL1 Apoptosis Regulator, BCL2 Family Member	Protein Coding	45	GC01M152066	1.39951	https://www.genecards.org/cgi-bin/carddisp.pl?gene=MCL1
OTC	Ornithine Transcarbamylase	Protein Coding	45	GC0XP038353	1.3796	https://www.genecards.org/cgi-bin/carddisp.pl?gene=OTC
ETFDH	Electron Transfer Flavoprotein Dehydrogenase	Protein Coding	45	GC04P158672	1.36579	https://www.genecards.org/cgi-bin/carddisp.pl?gene=ETFDH
FOXP3	Forkhead Box P3	Protein Coding	45	GC0XM049250	1.25574	https://www.genecards.org/cgi-bin/carddisp.pl?gene=FOXP3
CNR1	Cannabinoid Receptor 1	Protein Coding	45	GC06M088139	1.21349	https://www.genecards.org/cgi-bin/carddisp.pl?gene=CNR1
CLU	Clusterin	Protein Coding	45	GC08M027596	1.18524	https://www.genecards.org/cgi-bin/carddisp.pl?gene=CLU
LIPC	Lipase C, Hepatic Type	Protein Coding	45	GC15P058410	1.18524	https://www.genecards.org/cgi-bin/carddisp.pl?gene=LIPC
SUCLA2	Succinate-CoA Ligase ADP-Forming Subunit Beta	Protein Coding	45	GC13M047745	1.12743	https://www.genecards.org/cgi-bin/carddisp.pl?gene=SUCLA2
HMGCR	3-Hydroxy-3-Methylglutaryl-CoA Reductase	Protein Coding	45	GC05P075336	1.11072	https://www.genecards.org/cgi-bin/carddisp.pl?gene=HMGCR
APOB	Apolipoprotein B	Protein Coding	45	GC02M020956	1.07644	https://www.genecards.org/cgi-bin/carddisp.pl?gene=APOB
F2R	Coagulation Factor II Thrombin Receptor	Protein Coding	45	GC05P076716	1.07644	https://www.genecards.org/cgi-bin/carddisp.pl?gene=F2R
ITGAV	Integrin Subunit Alpha V	Protein Coding	45	GC02P186589	1.07644	https://www.genecards.org/cgi-bin/carddisp.pl?gene=ITGAV
MAX	MYC Associated Factor X	Protein Coding	45	GC14M065100	1.07644	https://www.genecards.org/cgi-bin/carddisp.pl?gene=MAX
ABCC6	ATP Binding Cassette Subfamily C Member 6	Protein Coding	45	GC16M016148	1.06852	https://www.genecards.org/cgi-bin/carddisp.pl?gene=ABCC6
CD79A	CD79a Molecule	Protein Coding	45	GC19P041877	1.06852	https://www.genecards.org/cgi-bin/carddisp.pl?gene=CD79A
HLA-A	Major Histocompatibility Complex, Class I, A	Protein Coding	45	GC06P083654	1.06852	https://www.genecards.org/cgi-bin/carddisp.pl?gene=HLA-A
ALAD	Aminolevulinate Dehydratase	Protein Coding	45	GC09M113386	1.0216	https://www.genecards.org/cgi-bin/carddisp.pl?gene=ALAD
WFS1	Wolframin ER Transmembrane Glycoprotein	Protein Coding	45	GC04P006260	1.0216	https://www.genecards.org/cgi-bin/carddisp.pl?gene=WFS1
PRSS1	Serine Protease 1	Protein Coding	45	GC07P148339	1.02044	https://www.genecards.org/cgi-bin/carddisp.pl?gene=PRSS1
TYMP	Thymidine Phosphorylase	Protein Coding	45	GC22M050525	0.975915	https://www.genecards.org/cgi-bin/carddisp.pl?gene=TYMP
VCL	Vinculin	Protein Coding	45	GC10P073995	0.975915	https://www.genecards.org/cgi-bin/carddisp.pl?gene=VCL
SLC25A12	Solute Carrier Family 25 Member 12	Protein Coding	45	GC02M171783	0.964688	https://www.genecards.org/cgi-bin/carddisp.pl?gene=SLC25A12
ENO1	Enolase 1	Protein Coding	45	GC01M008861	0.94873	https://www.genecards.org/cgi-bin/carddisp.pl?gene=ENO1
BCL2L1	BCL2 Like 1	Protein Coding	45	GC20M031664	0.936694	https://www.genecards.org/cgi-bin/carddisp.pl?gene=BCL2L1
TPMT	Thiopurine S-Methyltransferase	Protein Coding	45	GC06M018128	0.932024	https://www.genecards.org/cgi-bin/carddisp.pl?gene=TPMT
NR1H3	Nuclear Receptor Subfamily 1 Group H Member 3	Protein Coding	45	GC11P047248	0.906147	https://www.genecards.org/cgi-bin/carddisp.pl?gene=NR1H3
IL1B	Interleukin 1 Beta	Protein Coding	45	GC02M112829	0.898344	https://www.genecards.org/cgi-bin/carddisp.pl?gene=IL1B
KRT8	Keratin 8	Protein Coding	45	GC12M052897	0.888054	https://www.genecards.org/cgi-bin/carddisp.pl?gene=KRT8
CTCF	CCCTC-Binding Factor	Protein Coding	45	GC16P067563	0.793564	https://www.genecards.org/cgi-bin/carddisp.pl?gene=CTCF
XDH	Xanthine Dehydrogenase	Protein Coding	45	GC02M031334	0.765934	https://www.genecards.org/cgi-bin/carddisp.pl?gene=XDH
FECH	Ferrochelatase	Protein Coding	45	GC18M057544	0.758124	https://www.genecards.org/cgi-bin/carddisp.pl?gene=FECH
TSHR	Thyroid Stimulating Hormone Receptor	Protein Coding	45	GC14P080954	0.755668	https://www.genecards.org/cgi-bin/carddisp.pl?gene=TSHR
LOX	Lysyl Oxidase	Protein Coding	45	GC05M122063	0.649695	https://www.genecards.org/cgi-bin/carddisp.pl?gene=LOX
BIRC5	Baculoviral IAP Repeat Containing 5	Protein Coding	45	GC17P078214	0.637095	https://www.genecards.org/cgi-bin/carddisp.pl?gene=BIRC5
GANAB	Glucosidase II Alpha Subunit	Protein Coding	45	GC11M089627	0.633571	https://www.genecards.org/cgi-bin/carddisp.pl?gene=GANAB
HADH	Hydroxyacyl-CoA Dehydrogenase	Protein Coding	45	GC04P107989	0.633571	https://www.genecards.org/cgi-bin/carddisp.pl?gene=HADH
MAT1A	Methionine Adenosyltransferase 1A	Protein Coding	45	GC10M080271	0.630565	https://www.genecards.org/cgi-bin/carddisp.pl?gene=MAT1A
SLC26A3	Solute Carrier Family 26 Member 3	Protein Coding	45	GC07M107765	0.610122	https://www.genecards.org/cgi-bin/carddisp.pl?gene=SLC26A3
SLC9A6	Solute Carrier Family 9 Member A6	Protein Coding	45	GC0XP135985	0.610122	https://www.genecards.org/cgi-bin/carddisp.pl?gene=SLC9A6
FCGR2A	Fc Gamma Receptor IIa	Protein Coding	45	GC01P161505	0.589118	https://www.genecards.org/cgi-bin/carddisp.pl?gene=FCGR2A
GSTM3	Glutathione S-Transferase Mu 3	Protein Coding	45	GC01M109733	0.589118	https://www.genecards.org/cgi-bin/carddisp.pl?gene=GSTM3
SLC11A1	Solute Carrier Family 11 Member 1	Protein Coding	45	GC02P218382	0.589118	https://www.genecards.org/cgi-bin/carddisp.pl?gene=SLC11A1
STX1A	Syntaxin 1A	Protein Coding	45	GC07M073700	0.589118	https://www.genecards.org/cgi-bin/carddisp.pl?gene=STX1A
PDP1	Pyruvate Dehydrogenase Phosphatase Catalytic Subunit 1	Protein Coding	45	GC08P093857	0.563808	https://www.genecards.org/cgi-bin/carddisp.pl?gene=PDP1
ENO2	Enolase 2	Protein Coding	45	GC12P006913	0.517309	https://www.genecards.org/cgi-bin/carddisp.pl?gene=ENO2
FASLG	Fas Ligand	Protein Coding	45	GC01P172628	0.517309	https://www.genecards.org/cgi-bin/carddisp.pl?gene=FASLG
IRS1	Insulin Receptor Substrate 1	Protein Coding	45	GC02M226731	0.517309	https://www.genecards.org/cgi-bin/carddisp.pl?gene=IRS1
PTHLH	Parathyroid Hormone Like Hormone	Protein Coding	45	GC12M027959	0.517309	https://www.genecards.org/cgi-bin/carddisp.pl?gene=PTHLH
TGFBR3	Transforming Growth Factor Beta Receptor 3	Protein Coding	45	GC01M091680	0.517309	https://www.genecards.org/cgi-bin/carddisp.pl?gene=TGFBR3
TUFM	Tu Translation Elongation Factor, Mitochondrial	Protein Coding	45	GC16M036978	0.517309	https://www.genecards.org/cgi-bin/carddisp.pl?gene=TUFM
AQP2	Aquaporin 2	Protein Coding	45	GC12P049950	0.498179	https://www.genecards.org/cgi-bin/carddisp.pl?gene=AQP2
CASP9	Caspase 9	Protein Coding	45	GC01M015491	0.498179	https://www.genecards.org/cgi-bin/carddisp.pl?gene=CASP9
CARM1	Coactivator Associated Arginine Methyltransferase 1	Protein Coding	45	GC19P010871	0.458525	https://www.genecards.org/cgi-bin/carddisp.pl?gene=CARM1
GFER	Growth Factor, Augmenter Of Liver Regeneration	Protein Coding	45	GC16P001984	0.458525	https://www.genecards.org/cgi-bin/carddisp.pl?gene=GFER
AFG3L2	AFG3 Like Matrix AAA Peptidase Subunit 2	Protein Coding	45	GC18M012328	0.431421	https://www.genecards.org/cgi-bin/carddisp.pl?gene=AFG3L2
CYP1A2	Cytochrome P450 Family 1 Subfamily A Member 2	Protein Coding	45	GC15P074748	0.431421	https://www.genecards.org/cgi-bin/carddisp.pl?gene=CYP1A2
CYP3A5	Cytochrome P450 Family 3 Subfamily A Member 5	Protein Coding	45	GC07M099648	0.431421	https://www.genecards.org/cgi-bin/carddisp.pl?gene=CYP3A5
ETS1	ETS Proto-Oncogene 1, Transcription Factor	Protein Coding	45	GC11M128458	0.431421	https://www.genecards.org/cgi-bin/carddisp.pl?gene=ETS1
FXN	Frataxin	Protein Coding	45	GC09P069035	0.431421	https://www.genecards.org/cgi-bin/carddisp.pl?gene=FXN
HMOX2	Heme Oxygenase 2	Protein Coding	45	GC16P004474	0.431421	https://www.genecards.org/cgi-bin/carddisp.pl?gene=HMOX2
NCAM1	Neural Cell Adhesion Molecule 1	Protein Coding	45	GC11P112961	0.431421	https://www.genecards.org/cgi-bin/carddisp.pl?gene=NCAM1
NCF2	Neutrophil Cytosolic Factor 2	Protein Coding	45	GC01M183555	0.431421	https://www.genecards.org/cgi-bin/carddisp.pl?gene=NCF2
NT5C2	5'-Nucleotidase, Cytosolic II	Protein Coding	45	GC10M103088	0.431421	https://www.genecards.org/cgi-bin/carddisp.pl?gene=NT5C2
OGDH	Oxoglutarate Dehydrogenase	Protein Coding	45	GC07P044606	0.431421	https://www.genecards.org/cgi-bin/carddisp.pl?gene=OGDH
PDHX	Pyruvate Dehydrogenase Complex Component X	Protein Coding	45	GC11P034894	0.431421	https://www.genecards.org/cgi-bin/carddisp.pl?gene=PDHX
PIN1	Peptidylprolyl Cis/Trans Isomerase, NIMA-Interacting 1	Protein Coding	45	GC19P009835	0.431421	https://www.genecards.org/cgi-bin/carddisp.pl?gene=PIN1
PRKCB	Protein Kinase C Beta	Protein Coding	45	GC16P024288	0.431421	https://www.genecards.org/cgi-bin/carddisp.pl?gene=PRKCB
STAT4	Signal Transducer And Activator Of Transcription 4	Protein Coding	45	GC02M191029	0.431421	https://www.genecards.org/cgi-bin/carddisp.pl?gene=STAT4
DMD	Dystrophin	Protein Coding	45	GC0XM031097	0.403689	https://www.genecards.org/cgi-bin/carddisp.pl?gene=DMD
FHL2	Four And A Half LIM Domains 2	Protein Coding	45	GC02M105357	0.403689	https://www.genecards.org/cgi-bin/carddisp.pl?gene=FHL2
SLC6A8	Solute Carrier Family 6 Member 8	Protein Coding	45	GC0XP153688	0.403689	https://www.genecards.org/cgi-bin/carddisp.pl?gene=SLC6A8
TNFSF11	TNF Superfamily Member 11	Protein Coding	45	GC13P042562	0.403689	https://www.genecards.org/cgi-bin/carddisp.pl?gene=TNFSF11
EPB41	Erythrocyte Membrane Protein Band 4.1	Protein Coding	45	GC01P028887	0.389875	https://www.genecards.org/cgi-bin/carddisp.pl?gene=EPB41
GALT	Galactose-1-Phosphate Uridylyltransferase	Protein Coding	45	GC09P047114	0.389875	https://www.genecards.org/cgi-bin/carddisp.pl?gene=GALT
IFIH1	Interferon Induced With Helicase C Domain 1	Protein Coding	45	GC02M162267	0.389875	https://www.genecards.org/cgi-bin/carddisp.pl?gene=IFIH1
IL2RG	Interleukin 2 Receptor Subunit Gamma	Protein Coding	45	GC0XM071108	0.389875	https://www.genecards.org/cgi-bin/carddisp.pl?gene=IL2RG
PKLR	Pyruvate Kinase L/R	Protein Coding	45	GC01M155289	0.389875	https://www.genecards.org/cgi-bin/carddisp.pl?gene=PKLR
PRPS1	Phosphoribosyl Pyrophosphate Synthetase 1	Protein Coding	45	GC0XP107628	0.389875	https://www.genecards.org/cgi-bin/carddisp.pl?gene=PRPS1
SETD2	SET Domain Containing 2, Histone Lysine Methyltransferase	Protein Coding	45	GC03M047033	0.389875	https://www.genecards.org/cgi-bin/carddisp.pl?gene=SETD2
TPI1	Triosephosphate Isomerase 1	Protein Coding	45	GC12P006867	0.389875	https://www.genecards.org/cgi-bin/carddisp.pl?gene=TPI1
DES	Desmin	Protein Coding	45	GC02P219418	0.383679	https://www.genecards.org/cgi-bin/carddisp.pl?gene=DES
HTR3A	5-Hydroxytryptamine Receptor 3A	Protein Coding	45	GC11P113974	0.383679	https://www.genecards.org/cgi-bin/carddisp.pl?gene=HTR3A
ACO2	Aconitase 2	Protein Coding	45	GC22P041559	0.365793	https://www.genecards.org/cgi-bin/carddisp.pl?gene=ACO2
ALDH1A1	Aldehyde Dehydrogenase 1 Family Member A1	Protein Coding	45	GC09M072900	0.365793	https://www.genecards.org/cgi-bin/carddisp.pl?gene=ALDH1A1
AVPR2	Arginine Vasopressin Receptor 2	Protein Coding	45	GC0XP153902	0.365793	https://www.genecards.org/cgi-bin/carddisp.pl?gene=AVPR2
BIRC3	Baculoviral IAP Repeat Containing 3	Protein Coding	45	GC11P102317	0.365793	https://www.genecards.org/cgi-bin/carddisp.pl?gene=BIRC3
CA9	Carbonic Anhydrase 9	Protein Coding	45	GC09P035673	0.365793	https://www.genecards.org/cgi-bin/carddisp.pl?gene=CA9
CD44	CD44 Molecule (Indian Blood Group)	Protein Coding	45	GC11P035139	0.365793	https://www.genecards.org/cgi-bin/carddisp.pl?gene=CD44
CDH5	Cadherin 5	Protein Coding	45	GC16P066366	0.365793	https://www.genecards.org/cgi-bin/carddisp.pl?gene=CDH5
CDKN1C	Cyclin Dependent Kinase Inhibitor 1C	Protein Coding	45	GC11M003318	0.365793	https://www.genecards.org/cgi-bin/carddisp.pl?gene=CDKN1C
CTNNA1	Catenin Alpha 1	Protein Coding	45	GC05P138613	0.365793	https://www.genecards.org/cgi-bin/carddisp.pl?gene=CTNNA1
DDX58	DExD/H-Box Helicase 58	Protein Coding	45	GC09M032455	0.365793	https://www.genecards.org/cgi-bin/carddisp.pl?gene=DDX58
ERCC4	ERCC Excision Repair 4, Endonuclease Catalytic Subunit	Protein Coding	45	GC16P013920	0.365793	https://www.genecards.org/cgi-bin/carddisp.pl?gene=ERCC4
FBLN5	Fibulin 5	Protein Coding	45	GC14M091869	0.365793	https://www.genecards.org/cgi-bin/carddisp.pl?gene=FBLN5
FGF1	Fibroblast Growth Factor 1	Protein Coding	45	GC05M142555	0.365793	https://www.genecards.org/cgi-bin/carddisp.pl?gene=FGF1
GLI1	GLI Family Zinc Finger 1	Protein Coding	45	GC12P057460	0.365793	https://www.genecards.org/cgi-bin/carddisp.pl?gene=GLI1
HK2	Hexokinase 2	Protein Coding	45	GC02P074833	0.365793	https://www.genecards.org/cgi-bin/carddisp.pl?gene=HK2
IRAK4	Interleukin 1 Receptor Associated Kinase 4	Protein Coding	45	GC12P043758	0.365793	https://www.genecards.org/cgi-bin/carddisp.pl?gene=IRAK4
KL	Klotho	Protein Coding	45	GC13P033016	0.365793	https://www.genecards.org/cgi-bin/carddisp.pl?gene=KL
MAP2K4	Mitogen-Activated Protein Kinase Kinase 4	Protein Coding	45	GC17P012020	0.365793	https://www.genecards.org/cgi-bin/carddisp.pl?gene=MAP2K4
NLRP3	NLR Family Pyrin Domain Containing 3	Protein Coding	45	GC01P247415	0.365793	https://www.genecards.org/cgi-bin/carddisp.pl?gene=NLRP3
NRP1	Neuropilin 1	Protein Coding	45	GC10M033177	0.365793	https://www.genecards.org/cgi-bin/carddisp.pl?gene=NRP1
PDCD1	Programmed Cell Death 1	Protein Coding	45	GC02M241849	0.365793	https://www.genecards.org/cgi-bin/carddisp.pl?gene=PDCD1
PDE11A	Phosphodiesterase 11A	Protein Coding	45	GC02M177624	0.365793	https://www.genecards.org/cgi-bin/carddisp.pl?gene=PDE11A
PDE8B	Phosphodiesterase 8B	Protein Coding	45	GC05P077180	0.365793	https://www.genecards.org/cgi-bin/carddisp.pl?gene=PDE8B
PDX1	Pancreatic And Duodenal Homeobox 1	Protein Coding	45	GC13P027921	0.365793	https://www.genecards.org/cgi-bin/carddisp.pl?gene=PDX1
PIK3C2A	Phosphatidylinositol-4-Phosphate 3-Kinase Catalytic Subunit Type 2 Alpha	Protein Coding	45	GC11M017580	0.365793	https://www.genecards.org/cgi-bin/carddisp.pl?gene=PIK3C2A
PRODH	Proline Dehydrogenase 1	Protein Coding	45	GC22M018912	0.365793	https://www.genecards.org/cgi-bin/carddisp.pl?gene=PRODH
PTK2	Protein Tyrosine Kinase 2	Protein Coding	45	GC08M140657	0.365793	https://www.genecards.org/cgi-bin/carddisp.pl?gene=PTK2
QDPR	Quinoid Dihydropteridine Reductase	Protein Coding	45	GC04M017460	0.365793	https://www.genecards.org/cgi-bin/carddisp.pl?gene=QDPR
RB1	RB Transcriptional Corepressor 1	Protein Coding	45	GC13P048303	0.365793	https://www.genecards.org/cgi-bin/carddisp.pl?gene=RB1
REL	REL Proto-Oncogene, NF-KB Subunit	Protein Coding	45	GC02P060881	0.365793	https://www.genecards.org/cgi-bin/carddisp.pl?gene=REL
RRM2	Ribonucleotide Reductase Regulatory Subunit M2	Protein Coding	45	GC02P010123	0.365793	https://www.genecards.org/cgi-bin/carddisp.pl?gene=RRM2
SLC7A7	Solute Carrier Family 7 Member 7	Protein Coding	45	GC14M022773	0.365793	https://www.genecards.org/cgi-bin/carddisp.pl?gene=SLC7A7
SMAD6	SMAD Family Member 6	Protein Coding	45	GC15P066702	0.365793	https://www.genecards.org/cgi-bin/carddisp.pl?gene=SMAD6
VEGFC	Vascular Endothelial Growth Factor C	Protein Coding	45	GC04M176683	0.365793	https://www.genecards.org/cgi-bin/carddisp.pl?gene=VEGFC
YAP1	Yes1 Associated Transcriptional Regulator	Protein Coding	45	GC11P102110	0.365793	https://www.genecards.org/cgi-bin/carddisp.pl?gene=YAP1
ZIC3	Zic Family Member 3	Protein Coding	45	GC0XP137566	0.365793	https://www.genecards.org/cgi-bin/carddisp.pl?gene=ZIC3
FAH	Fumarylacetoacetate Hydrolase	Protein Coding	45	GC15P080152	0.271302	https://www.genecards.org/cgi-bin/carddisp.pl?gene=FAH
GFAP	Glial Fibrillary Acidic Protein	Protein Coding	45	GC17M044917	0.271302	https://www.genecards.org/cgi-bin/carddisp.pl?gene=GFAP
ITGAL	Integrin Subunit Alpha L	Protein Coding	45	GC16P030472	0.271302	https://www.genecards.org/cgi-bin/carddisp.pl?gene=ITGAL
SCARB1	Scavenger Receptor Class B Member 1	Protein Coding	45	GC12M124776	0.271302	https://www.genecards.org/cgi-bin/carddisp.pl?gene=SCARB1
GATA1	GATA Binding Protein 1	Protein Coding	45	GC0XP048786	0.187223	https://www.genecards.org/cgi-bin/carddisp.pl?gene=GATA1
ANGPT2	Angiopoietin 2	Protein Coding	45	GC08M006499	0.132386	https://www.genecards.org/cgi-bin/carddisp.pl?gene=ANGPT2
CLTC	Clathrin Heavy Chain	Protein Coding	45	GC17P059619	0.132386	https://www.genecards.org/cgi-bin/carddisp.pl?gene=CLTC
CTSL	Cathepsin L	Protein Coding	45	GC09P087725	0.132386	https://www.genecards.org/cgi-bin/carddisp.pl?gene=CTSL
GPX4	Glutathione Peroxidase 4	Protein Coding	45	GC19P001103	0.132386	https://www.genecards.org/cgi-bin/carddisp.pl?gene=GPX4
KNG1	Kininogen 1	Protein Coding	45	GC03P186717	0.132386	https://www.genecards.org/cgi-bin/carddisp.pl?gene=KNG1
PLOD3	Procollagen-Lysine,2-Oxoglutarate 5-Dioxygenase 3	Protein Coding	45	GC07M101205	0.132386	https://www.genecards.org/cgi-bin/carddisp.pl?gene=PLOD3
PYGL	Glycogen Phosphorylase L	Protein Coding	45	GC14M050857	0.132386	https://www.genecards.org/cgi-bin/carddisp.pl?gene=PYGL
TALDO1	Transaldolase 1	Protein Coding	45	GC11P001784	0.132386	https://www.genecards.org/cgi-bin/carddisp.pl?gene=TALDO1
TRPM6	Transient Receptor Potential Cation Channel Subfamily M Member 6	Protein Coding	45	GC09M074725	0.132386	https://www.genecards.org/cgi-bin/carddisp.pl?gene=TRPM6
TJP2	Tight Junction Protein 2	Protein Coding	44	GC09P069121	47.3113	https://www.genecards.org/cgi-bin/carddisp.pl?gene=TJP2
AKR1D1	Aldo-Keto Reductase Family 1 Member D1	Protein Coding	44	GC07P138005	17.3175	https://www.genecards.org/cgi-bin/carddisp.pl?gene=AKR1D1
BCS1L	BCS1 Homolog, Ubiquinol-Cytochrome C Reductase Complex Chaperone	Protein Coding	44	GC02P218658	16.8818	https://www.genecards.org/cgi-bin/carddisp.pl?gene=BCS1L
NR1I3	Nuclear Receptor Subfamily 1 Group I Member 3	Protein Coding	44	GC01M161229	12.6169	https://www.genecards.org/cgi-bin/carddisp.pl?gene=NR1I3
ABCG5	ATP Binding Cassette Subfamily G Member 5	Protein Coding	44	GC02M043806	12.571	https://www.genecards.org/cgi-bin/carddisp.pl?gene=ABCG5
SLCO1B3	Solute Carrier Organic Anion Transporter Family Member 1B3	Protein Coding	44	GC12P020810	12.5194	https://www.genecards.org/cgi-bin/carddisp.pl?gene=SLCO1B3
NR1I2	Nuclear Receptor Subfamily 1 Group I Member 2	Protein Coding	44	GC03P119780	10.8183	https://www.genecards.org/cgi-bin/carddisp.pl?gene=NR1I2
NR5A2	Nuclear Receptor Subfamily 5 Group A Member 2	Protein Coding	44	GC01P199996	9.2043	https://www.genecards.org/cgi-bin/carddisp.pl?gene=NR5A2
ALPP	Alkaline Phosphatase, Placental	Protein Coding	44	GC02P232378	7.48314	https://www.genecards.org/cgi-bin/carddisp.pl?gene=ALPP
CLDN1	Claudin 1	Protein Coding	44	GC03M190305	6.53768	https://www.genecards.org/cgi-bin/carddisp.pl?gene=CLDN1
RBP4	Retinol Binding Protein 4	Protein Coding	44	GC10M093591	4.72064	https://www.genecards.org/cgi-bin/carddisp.pl?gene=RBP4
SPG7	SPG7 Matrix AAA Peptidase Subunit, Paraplegin	Protein Coding	44	GC16P091303	4.5821	https://www.genecards.org/cgi-bin/carddisp.pl?gene=SPG7
NEFL	Neurofilament Light Chain	Protein Coding	44	GC08M024950	4.50329	https://www.genecards.org/cgi-bin/carddisp.pl?gene=NEFL
SLC22A2	Solute Carrier Family 22 Member 2	Protein Coding	44	GC06M160190	3.52889	https://www.genecards.org/cgi-bin/carddisp.pl?gene=SLC22A2
HSD17B4	Hydroxysteroid 17-Beta Dehydrogenase 4	Protein Coding	44	GC05P119452	3.00571	https://www.genecards.org/cgi-bin/carddisp.pl?gene=HSD17B4
UGT1A9	UDP Glucuronosyltransferase Family 1 Member A9	Protein Coding	44	GC02P233671	2.94777	https://www.genecards.org/cgi-bin/carddisp.pl?gene=UGT1A9
SOX9	SRY-Box Transcription Factor 9	Protein Coding	44	GC17P072121	2.81802	https://www.genecards.org/cgi-bin/carddisp.pl?gene=SOX9
HBB	Hemoglobin Subunit Beta	Protein Coding	44	GC11M006446	2.81045	https://www.genecards.org/cgi-bin/carddisp.pl?gene=HBB
CYC1	Cytochrome C1	Protein Coding	44	GC08P144095	2.74017	https://www.genecards.org/cgi-bin/carddisp.pl?gene=CYC1
HP	Haptoglobin	Protein Coding	44	GC16P072086	2.53796	https://www.genecards.org/cgi-bin/carddisp.pl?gene=HP
SMAD9	SMAD Family Member 9	Protein Coding	44	GC13M036844	2.44263	https://www.genecards.org/cgi-bin/carddisp.pl?gene=SMAD9
TMPRSS6	Transmembrane Serine Protease 6	Protein Coding	44	GC22M057362	2.40104	https://www.genecards.org/cgi-bin/carddisp.pl?gene=TMPRSS6
GFM1	G Elongation Factor Mitochondrial 1	Protein Coding	44	GC03P158644	2.23955	https://www.genecards.org/cgi-bin/carddisp.pl?gene=GFM1
PHKA2	Phosphorylase Kinase Regulatory Subunit Alpha 2	Protein Coding	44	GC0XM018892	2.23955	https://www.genecards.org/cgi-bin/carddisp.pl?gene=PHKA2
AKR1C2	Aldo-Keto Reductase Family 1 Member C2	Protein Coding	44	GC10M004987	2.23039	https://www.genecards.org/cgi-bin/carddisp.pl?gene=AKR1C2
SP1	Sp1 Transcription Factor	Protein Coding	44	GC12P053380	2.16116	https://www.genecards.org/cgi-bin/carddisp.pl?gene=SP1
B4GALT1	Beta-1,4-Galactosyltransferase 1	Protein Coding	44	GC09M033100	2.12098	https://www.genecards.org/cgi-bin/carddisp.pl?gene=B4GALT1
CDH23	Cadherin Related 23	Protein Coding	44	GC10P071396	2.08439	https://www.genecards.org/cgi-bin/carddisp.pl?gene=CDH23
SPP1	Secreted Phosphoprotein 1	Protein Coding	44	GC04P087975	2.06358	https://www.genecards.org/cgi-bin/carddisp.pl?gene=SPP1
CRP	C-Reactive Protein	Protein Coding	44	GC01M159727	2.05156	https://www.genecards.org/cgi-bin/carddisp.pl?gene=CRP
SLC22A6	Solute Carrier Family 22 Member 6	Protein Coding	44	GC11M089658	1.97924	https://www.genecards.org/cgi-bin/carddisp.pl?gene=SLC22A6
RPE65	Retinoid Isomerohydrolase RPE65	Protein Coding	44	GC01M068428	1.84968	https://www.genecards.org/cgi-bin/carddisp.pl?gene=RPE65
FUT2	Fucosyltransferase 2	Protein Coding	44	GC19P048695	1.81882	https://www.genecards.org/cgi-bin/carddisp.pl?gene=FUT2
DLL1	Delta Like Canonical Notch Ligand 1	Protein Coding	44	GC06M170282	1.76869	https://www.genecards.org/cgi-bin/carddisp.pl?gene=DLL1
DLL4	Delta Like Canonical Notch Ligand 4	Protein Coding	44	GC15P040929	1.76869	https://www.genecards.org/cgi-bin/carddisp.pl?gene=DLL4
NOTCH4	Notch Receptor 4	Protein Coding	44	GC06M065988	1.76869	https://www.genecards.org/cgi-bin/carddisp.pl?gene=NOTCH4
PPARA	Peroxisome Proliferator Activated Receptor Alpha	Protein Coding	44	GC22P046150	1.67325	https://www.genecards.org/cgi-bin/carddisp.pl?gene=PPARA
STXBP2	Syntaxin Binding Protein 2	Protein Coding	44	GC19P007856	1.6353	https://www.genecards.org/cgi-bin/carddisp.pl?gene=STXBP2
ACTG2	Actin Gamma 2, Smooth Muscle	Protein Coding	44	GC02P073892	1.63199	https://www.genecards.org/cgi-bin/carddisp.pl?gene=ACTG2
HNF1A	HNF1 Homeobox A	Protein Coding	44	GC12P120978	1.62945	https://www.genecards.org/cgi-bin/carddisp.pl?gene=HNF1A
ASL	Argininosuccinate Lyase	Protein Coding	44	GC07P066075	1.61438	https://www.genecards.org/cgi-bin/carddisp.pl?gene=ASL
CD14	CD14 Molecule	Protein Coding	44	GC05M140631	1.60854	https://www.genecards.org/cgi-bin/carddisp.pl?gene=CD14
GHR	Growth Hormone Receptor	Protein Coding	44	GC05P042429	1.59669	https://www.genecards.org/cgi-bin/carddisp.pl?gene=GHR
AVP	Arginine Vasopressin	Protein Coding	44	GC20M003082	1.55357	https://www.genecards.org/cgi-bin/carddisp.pl?gene=AVP
F2RL1	F2R Like Trypsin Receptor 1	Protein Coding	44	GC05P076818	1.44223	https://www.genecards.org/cgi-bin/carddisp.pl?gene=F2RL1
DLAT	Dihydrolipoamide S-Acetyltransferase	Protein Coding	44	GC11P112026	1.3796	https://www.genecards.org/cgi-bin/carddisp.pl?gene=DLAT
ACADVL	Acyl-CoA Dehydrogenase Very Long Chain	Protein Coding	44	GC17P007219	1.36579	https://www.genecards.org/cgi-bin/carddisp.pl?gene=ACADVL
HFE	Homeostatic Iron Regulator	Protein Coding	44	GC06P026087	1.31656	https://www.genecards.org/cgi-bin/carddisp.pl?gene=HFE
F3	Coagulation Factor III, Tissue Factor	Protein Coding	44	GC01M094590	1.29762	https://www.genecards.org/cgi-bin/carddisp.pl?gene=F3
TACR1	Tachykinin Receptor 1	Protein Coding	44	GC02M075112	1.23948	https://www.genecards.org/cgi-bin/carddisp.pl?gene=TACR1
LTF	Lactotransferrin	Protein Coding	44	GC03M046435	1.22003	https://www.genecards.org/cgi-bin/carddisp.pl?gene=LTF
OPRK1	Opioid Receptor Kappa 1	Protein Coding	44	GC08M053227	1.21349	https://www.genecards.org/cgi-bin/carddisp.pl?gene=OPRK1
GLO1	Glyoxalase I	Protein Coding	44	GC06M066123	1.18882	https://www.genecards.org/cgi-bin/carddisp.pl?gene=GLO1
CDK1	Cyclin Dependent Kinase 1	Protein Coding	44	GC10P060772	1.18524	https://www.genecards.org/cgi-bin/carddisp.pl?gene=CDK1
CHI3L1	Chitinase 3 Like 1	Protein Coding	44	GC01M203148	1.18524	https://www.genecards.org/cgi-bin/carddisp.pl?gene=CHI3L1
ADIPOQ	Adiponectin, C1Q And Collagen Domain Containing	Protein Coding	44	GC03P186842	1.15399	https://www.genecards.org/cgi-bin/carddisp.pl?gene=ADIPOQ
MMP15	Matrix Metallopeptidase 15	Protein Coding	44	GC16P058025	1.13398	https://www.genecards.org/cgi-bin/carddisp.pl?gene=MMP15
GC	GC Vitamin D Binding Protein	Protein Coding	44	GC04M071741	1.0216	https://www.genecards.org/cgi-bin/carddisp.pl?gene=GC
PRDX6	Peroxiredoxin 6	Protein Coding	44	GC01P173477	1.0216	https://www.genecards.org/cgi-bin/carddisp.pl?gene=PRDX6
CTLA4	Cytotoxic T-Lymphocyte Associated Protein 4	Protein Coding	44	GC02P203854	0.984437	https://www.genecards.org/cgi-bin/carddisp.pl?gene=CTLA4
PRTN3	Proteinase 3	Protein Coding	44	GC19P000840	0.975915	https://www.genecards.org/cgi-bin/carddisp.pl?gene=PRTN3
SUCLG1	Succinate-CoA Ligase GDP/ADP-Forming Subunit Alpha	Protein Coding	44	GC02M084423	0.975915	https://www.genecards.org/cgi-bin/carddisp.pl?gene=SUCLG1
VCAM1	Vascular Cell Adhesion Molecule 1	Protein Coding	44	GC01P100719	0.968088	https://www.genecards.org/cgi-bin/carddisp.pl?gene=VCAM1
ETFB	Electron Transfer Flavoprotein Subunit Beta	Protein Coding	44	GC19M051345	0.907184	https://www.genecards.org/cgi-bin/carddisp.pl?gene=ETFB
ELOVL4	ELOVL Fatty Acid Elongase 4	Protein Coding	44	GC06M079914	0.889216	https://www.genecards.org/cgi-bin/carddisp.pl?gene=ELOVL4
AGER	Advanced Glycosylation End-Product Specific Receptor	Protein Coding	44	GC06M032180	0.824317	https://www.genecards.org/cgi-bin/carddisp.pl?gene=AGER
SPTA1	Spectrin Alpha, Erythrocytic 1	Protein Coding	44	GC01M158610	0.821297	https://www.genecards.org/cgi-bin/carddisp.pl?gene=SPTA1
MEN1	Menin 1	Protein Coding	44	GC11M064803	0.817937	https://www.genecards.org/cgi-bin/carddisp.pl?gene=MEN1
CRYAA	Crystallin Alpha A	Protein Coding	44	GC21P043169	0.797345	https://www.genecards.org/cgi-bin/carddisp.pl?gene=CRYAA
AIRE	Autoimmune Regulator	Protein Coding	44	GC21P044285	0.797214	https://www.genecards.org/cgi-bin/carddisp.pl?gene=AIRE
APOC3	Apolipoprotein C3	Protein Coding	44	GC11P116829	0.797214	https://www.genecards.org/cgi-bin/carddisp.pl?gene=APOC3
CD8A	CD8a Molecule	Protein Coding	44	GC02M086784	0.797214	https://www.genecards.org/cgi-bin/carddisp.pl?gene=CD8A
CTSG	Cathepsin G	Protein Coding	44	GC14M024573	0.797214	https://www.genecards.org/cgi-bin/carddisp.pl?gene=CTSG
HLA-C	Major Histocompatibility Complex, Class I, C	Protein Coding	44	GC06M065914	0.797214	https://www.genecards.org/cgi-bin/carddisp.pl?gene=HLA-C
TK1	Thymidine Kinase 1	Protein Coding	44	GC17M078175	0.797214	https://www.genecards.org/cgi-bin/carddisp.pl?gene=TK1
PPARGC1A	PPARG Coactivator 1 Alpha	Protein Coding	44	GC04M023755	0.758124	https://www.genecards.org/cgi-bin/carddisp.pl?gene=PPARGC1A
CPA1	Carboxypeptidase A1	Protein Coding	44	GC07P130380	0.755668	https://www.genecards.org/cgi-bin/carddisp.pl?gene=CPA1
HMGCL	3-Hydroxy-3-Methylglutaryl-CoA Lyase	Protein Coding	44	GC01M023801	0.755668	https://www.genecards.org/cgi-bin/carddisp.pl?gene=HMGCL
PAX8	Paired Box 8	Protein Coding	44	GC02M113215	0.755668	https://www.genecards.org/cgi-bin/carddisp.pl?gene=PAX8
SLC5A5	Solute Carrier Family 5 Member 5	Protein Coding	44	GC19P066233	0.755668	https://www.genecards.org/cgi-bin/carddisp.pl?gene=SLC5A5
CCR5	C-C Motif Chemokine Receptor 5	Protein Coding	44	GC03P046776	0.749472	https://www.genecards.org/cgi-bin/carddisp.pl?gene=CCR5
TGFA	Transforming Growth Factor Alpha	Protein Coding	44	GC02M070447	0.749472	https://www.genecards.org/cgi-bin/carddisp.pl?gene=TGFA
FGF2	Fibroblast Growth Factor 2	Protein Coding	44	GC04P122826	0.637095	https://www.genecards.org/cgi-bin/carddisp.pl?gene=FGF2
SYP	Synaptophysin	Protein Coding	44	GC0XM049187	0.637095	https://www.genecards.org/cgi-bin/carddisp.pl?gene=SYP
ITPR3	Inositol 1,4,5-Trisphosphate Receptor Type 3	Protein Coding	44	GC06P033620	0.621564	https://www.genecards.org/cgi-bin/carddisp.pl?gene=ITPR3
FLNC	Filamin C	Protein Coding	44	GC07P128830	0.610122	https://www.genecards.org/cgi-bin/carddisp.pl?gene=FLNC
GNMT	Glycine N-Methyltransferase	Protein Coding	44	GC06P042960	0.610122	https://www.genecards.org/cgi-bin/carddisp.pl?gene=GNMT
MYO5A	Myosin VA	Protein Coding	44	GC15M091516	0.610122	https://www.genecards.org/cgi-bin/carddisp.pl?gene=MYO5A
NAGA	Alpha-N-Acetylgalactosaminidase	Protein Coding	44	GC22M042058	0.610122	https://www.genecards.org/cgi-bin/carddisp.pl?gene=NAGA
SI	Sucrase-Isomaltase	Protein Coding	44	GC03M164978	0.610122	https://www.genecards.org/cgi-bin/carddisp.pl?gene=SI
ACADS	Acyl-CoA Dehydrogenase Short Chain	Protein Coding	44	GC12P126187	0.595092	https://www.genecards.org/cgi-bin/carddisp.pl?gene=ACADS
IL4	Interleukin 4	Protein Coding	44	GC05P132673	0.570902	https://www.genecards.org/cgi-bin/carddisp.pl?gene=IL4
IL7R	Interleukin 7 Receptor	Protein Coding	44	GC05P035852	0.563808	https://www.genecards.org/cgi-bin/carddisp.pl?gene=IL7R
PEX1	Peroxisomal Biogenesis Factor 1	Protein Coding	44	GC07M092487	0.522262	https://www.genecards.org/cgi-bin/carddisp.pl?gene=PEX1
ACOX1	Acyl-CoA Oxidase 1	Protein Coding	44	GC17M075941	0.517309	https://www.genecards.org/cgi-bin/carddisp.pl?gene=ACOX1
CLPP	Caseinolytic Mitochondrial Matrix Peptidase Proteolytic Subunit	Protein Coding	44	GC19P006629	0.517309	https://www.genecards.org/cgi-bin/carddisp.pl?gene=CLPP
IGFBP3	Insulin Like Growth Factor Binding Protein 3	Protein Coding	44	GC07M045912	0.517309	https://www.genecards.org/cgi-bin/carddisp.pl?gene=IGFBP3
SCP2	Sterol Carrier Protein 2	Protein Coding	44	GC01P052927	0.517309	https://www.genecards.org/cgi-bin/carddisp.pl?gene=SCP2
SSTR3	Somatostatin Receptor 3	Protein Coding	44	GC22M037204	0.517309	https://www.genecards.org/cgi-bin/carddisp.pl?gene=SSTR3
NCOA1	Nuclear Receptor Coactivator 1	Protein Coding	44	GC02P024492	0.500602	https://www.genecards.org/cgi-bin/carddisp.pl?gene=NCOA1
HMGB1	High Mobility Group Box 1	Protein Coding	44	GC13M030456	0.498179	https://www.genecards.org/cgi-bin/carddisp.pl?gene=HMGB1
PKM	Pyruvate Kinase M1/2	Protein Coding	44	GC15M072199	0.498179	https://www.genecards.org/cgi-bin/carddisp.pl?gene=PKM
SUMO1	Small Ubiquitin Like Modifier 1	Protein Coding	44	GC02M202206	0.458525	https://www.genecards.org/cgi-bin/carddisp.pl?gene=SUMO1
CTSZ	Cathepsin Z	Protein Coding	44	GC20M058995	0.431421	https://www.genecards.org/cgi-bin/carddisp.pl?gene=CTSZ
GUCY2C	Guanylate Cyclase 2C	Protein Coding	44	GC12M014612	0.431421	https://www.genecards.org/cgi-bin/carddisp.pl?gene=GUCY2C
IL10RA	Interleukin 10 Receptor Subunit Alpha	Protein Coding	44	GC11P117987	0.431421	https://www.genecards.org/cgi-bin/carddisp.pl?gene=IL10RA
NTN1	Netrin 1	Protein Coding	44	GC17P011249	0.431421	https://www.genecards.org/cgi-bin/carddisp.pl?gene=NTN1
PHYH	Phytanoyl-CoA 2-Hydroxylase	Protein Coding	44	GC10M013277	0.431421	https://www.genecards.org/cgi-bin/carddisp.pl?gene=PHYH
PML	PML Nuclear Body Scaffold	Protein Coding	44	GC15P073994	0.431421	https://www.genecards.org/cgi-bin/carddisp.pl?gene=PML
TRAF3IP2	TRAF3 Interacting Protein 2	Protein Coding	44	GC06M111555	0.431421	https://www.genecards.org/cgi-bin/carddisp.pl?gene=TRAF3IP2
GNAI1	G Protein Subunit Alpha I1	Protein Coding	44	GC07P079769	0.403689	https://www.genecards.org/cgi-bin/carddisp.pl?gene=GNAI1
KHK	Ketohexokinase	Protein Coding	44	GC02P027086	0.403689	https://www.genecards.org/cgi-bin/carddisp.pl?gene=KHK
TAT	Tyrosine Aminotransferase	Protein Coding	44	GC16M071565	0.403689	https://www.genecards.org/cgi-bin/carddisp.pl?gene=TAT
UCP2	Uncoupling Protein 2	Protein Coding	44	GC11M073974	0.403689	https://www.genecards.org/cgi-bin/carddisp.pl?gene=UCP2
BPGM	Bisphosphoglycerate Mutase	Protein Coding	44	GC07P134646	0.389875	https://www.genecards.org/cgi-bin/carddisp.pl?gene=BPGM
ETFA	Electron Transfer Flavoprotein Subunit Alpha	Protein Coding	44	GC15M090338	0.389875	https://www.genecards.org/cgi-bin/carddisp.pl?gene=ETFA
HYOU1	Hypoxia Up-Regulated 1	Protein Coding	44	GC11M119206	0.389875	https://www.genecards.org/cgi-bin/carddisp.pl?gene=HYOU1
PEPD	Peptidase D	Protein Coding	44	GC19M033386	0.389875	https://www.genecards.org/cgi-bin/carddisp.pl?gene=PEPD
PRF1	Perforin 1	Protein Coding	44	GC10M070597	0.389875	https://www.genecards.org/cgi-bin/carddisp.pl?gene=PRF1
PTPN3	Protein Tyrosine Phosphatase Non-Receptor Type 3	Protein Coding	44	GC09M109375	0.389875	https://www.genecards.org/cgi-bin/carddisp.pl?gene=PTPN3
SPTBN1	Spectrin Beta, Non-Erythrocytic 1	Protein Coding	44	GC02P054456	0.389875	https://www.genecards.org/cgi-bin/carddisp.pl?gene=SPTBN1
IL1R1	Interleukin 1 Receptor Type 1	Protein Coding	44	GC02P102136	0.383679	https://www.genecards.org/cgi-bin/carddisp.pl?gene=IL1R1
ACADM	Acyl-CoA Dehydrogenase Medium Chain	Protein Coding	44	GC01P075724	0.365793	https://www.genecards.org/cgi-bin/carddisp.pl?gene=ACADM
AGPAT2	1-Acylglycerol-3-Phosphate O-Acyltransferase 2	Protein Coding	44	GC09M136673	0.365793	https://www.genecards.org/cgi-bin/carddisp.pl?gene=AGPAT2
ANXA5	Annexin A5	Protein Coding	44	GC04M121667	0.365793	https://www.genecards.org/cgi-bin/carddisp.pl?gene=ANXA5
ATP6V0A2	ATPase H+ Transporting V0 Subunit A2	Protein Coding	44	GC12P123712	0.365793	https://www.genecards.org/cgi-bin/carddisp.pl?gene=ATP6V0A2
CCKAR	Cholecystokinin A Receptor	Protein Coding	44	GC04M026483	0.365793	https://www.genecards.org/cgi-bin/carddisp.pl?gene=CCKAR
CCNA2	Cyclin A2	Protein Coding	44	GC04M121816	0.365793	https://www.genecards.org/cgi-bin/carddisp.pl?gene=CCNA2
CCNB1	Cyclin B1	Protein Coding	44	GC05P069167	0.365793	https://www.genecards.org/cgi-bin/carddisp.pl?gene=CCNB1
CHD1	Chromodomain Helicase DNA Binding Protein 1	Protein Coding	44	GC05M098853	0.365793	https://www.genecards.org/cgi-bin/carddisp.pl?gene=CHD1
CTNND1	Catenin Delta 1	Protein Coding	44	GC11P058140	0.365793	https://www.genecards.org/cgi-bin/carddisp.pl?gene=CTNND1
EFEMP2	EGF Containing Fibulin Extracellular Matrix Protein 2	Protein Coding	44	GC11M089827	0.365793	https://www.genecards.org/cgi-bin/carddisp.pl?gene=EFEMP2
EIF4EBP1	Eukaryotic Translation Initiation Factor 4E Binding Protein 1	Protein Coding	44	GC08P038469	0.365793	https://www.genecards.org/cgi-bin/carddisp.pl?gene=EIF4EBP1
FGF23	Fibroblast Growth Factor 23	Protein Coding	44	GC12M004368	0.365793	https://www.genecards.org/cgi-bin/carddisp.pl?gene=FGF23
GALC	Galactosylceramidase	Protein Coding	44	GC14M087837	0.365793	https://www.genecards.org/cgi-bin/carddisp.pl?gene=GALC
GAMT	Guanidinoacetate N-Methyltransferase	Protein Coding	44	GC19M001397	0.365793	https://www.genecards.org/cgi-bin/carddisp.pl?gene=GAMT
HLA-DPB1	Major Histocompatibility Complex, Class II, DP Beta 1	Protein Coding	44	GC06P083734	0.365793	https://www.genecards.org/cgi-bin/carddisp.pl?gene=HLA-DPB1
HMGA1	High Mobility Group AT-Hook 1	Protein Coding	44	GC06P083808	0.365793	https://www.genecards.org/cgi-bin/carddisp.pl?gene=HMGA1
ILK	Integrin Linked Kinase	Protein Coding	44	GC11P006604	0.365793	https://www.genecards.org/cgi-bin/carddisp.pl?gene=ILK
IRS2	Insulin Receptor Substrate 2	Protein Coding	44	GC13M109752	0.365793	https://www.genecards.org/cgi-bin/carddisp.pl?gene=IRS2
KLF4	Kruppel Like Factor 4	Protein Coding	44	GC09M107484	0.365793	https://www.genecards.org/cgi-bin/carddisp.pl?gene=KLF4
NEK9	NIMA Related Kinase 9	Protein Coding	44	GC14M075079	0.365793	https://www.genecards.org/cgi-bin/carddisp.pl?gene=NEK9
NKX2-1	NK2 Homeobox 1	Protein Coding	44	GC14M036516	0.365793	https://www.genecards.org/cgi-bin/carddisp.pl?gene=NKX2-1
PDHB	Pyruvate Dehydrogenase E1 Subunit Beta	Protein Coding	44	GC03M058428	0.365793	https://www.genecards.org/cgi-bin/carddisp.pl?gene=PDHB
POLA1	DNA Polymerase Alpha 1, Catalytic Subunit	Protein Coding	44	GC0XP024693	0.365793	https://www.genecards.org/cgi-bin/carddisp.pl?gene=POLA1
POU5F1	POU Class 5 Homeobox 1	Protein Coding	44	GC06M065909	0.365793	https://www.genecards.org/cgi-bin/carddisp.pl?gene=POU5F1
PROM1	Prominin 1	Protein Coding	44	GC04M015965	0.365793	https://www.genecards.org/cgi-bin/carddisp.pl?gene=PROM1
PVR	PVR Cell Adhesion Molecule	Protein Coding	44	GC19P066867	0.365793	https://www.genecards.org/cgi-bin/carddisp.pl?gene=PVR
PYCR1	Pyrroline-5-Carboxylate Reductase 1	Protein Coding	44	GC17M081932	0.365793	https://www.genecards.org/cgi-bin/carddisp.pl?gene=PYCR1
S100B	S100 Calcium Binding Protein B	Protein Coding	44	GC21M050764	0.365793	https://www.genecards.org/cgi-bin/carddisp.pl?gene=S100B
SEMA3A	Semaphorin 3A	Protein Coding	44	GC07M083955	0.365793	https://www.genecards.org/cgi-bin/carddisp.pl?gene=SEMA3A
SLC25A20	Solute Carrier Family 25 Member 20	Protein Coding	44	GC03M048869	0.365793	https://www.genecards.org/cgi-bin/carddisp.pl?gene=SLC25A20
SLC40A1	Solute Carrier Family 40 Member 1	Protein Coding	44	GC02M189560	0.365793	https://www.genecards.org/cgi-bin/carddisp.pl?gene=SLC40A1
SOX2	SRY-Box Transcription Factor 2	Protein Coding	44	GC03P181711	0.365793	https://www.genecards.org/cgi-bin/carddisp.pl?gene=SOX2
TACSTD2	Tumor Associated Calcium Signal Transducer 2	Protein Coding	44	GC01M058575	0.365793	https://www.genecards.org/cgi-bin/carddisp.pl?gene=TACSTD2
THBS1	Thrombospondin 1	Protein Coding	44	GC15P039581	0.365793	https://www.genecards.org/cgi-bin/carddisp.pl?gene=THBS1
TWIST1	Twist Family BHLH Transcription Factor 1	Protein Coding	44	GC07M019020	0.365793	https://www.genecards.org/cgi-bin/carddisp.pl?gene=TWIST1
GPT2	Glutamic--Pyruvic Transaminase 2	Protein Coding	44	GC16P046885	0.350261	https://www.genecards.org/cgi-bin/carddisp.pl?gene=GPT2
ALPI	Alkaline Phosphatase, Intestinal	Protein Coding	44	GC02P232456	0.271302	https://www.genecards.org/cgi-bin/carddisp.pl?gene=ALPI
CRYAB	Crystallin Alpha B	Protein Coding	44	GC11M111908	0.271302	https://www.genecards.org/cgi-bin/carddisp.pl?gene=CRYAB
DPYS	Dihydropyrimidinase	Protein Coding	44	GC08M104331	0.271302	https://www.genecards.org/cgi-bin/carddisp.pl?gene=DPYS
ITGAX	Integrin Subunit Alpha X	Protein Coding	44	GC16P041137	0.271302	https://www.genecards.org/cgi-bin/carddisp.pl?gene=ITGAX
THBD	Thrombomodulin	Protein Coding	44	GC20M023026	0.271302	https://www.genecards.org/cgi-bin/carddisp.pl?gene=THBD
VHL	Von Hippel-Lindau Tumor Suppressor	Protein Coding	44	GC03P012458	0.271302	https://www.genecards.org/cgi-bin/carddisp.pl?gene=VHL
MAF	MAF BZIP Transcription Factor	Protein Coding	44	GC16M079204	0.264773	https://www.genecards.org/cgi-bin/carddisp.pl?gene=MAF
CNR2	Cannabinoid Receptor 2	Protein Coding	44	GC01M023870	0.2293	https://www.genecards.org/cgi-bin/carddisp.pl?gene=CNR2
SORD	Sorbitol Dehydrogenase	Protein Coding	44	GC15P045023	0.2293	https://www.genecards.org/cgi-bin/carddisp.pl?gene=SORD
CDON	Cell Adhesion Associated, Oncogene Regulated	Protein Coding	44	GC11M125955	0.187223	https://www.genecards.org/cgi-bin/carddisp.pl?gene=CDON
NEU1	Neuraminidase 1	Protein Coding	44	GC06M031857	0.187223	https://www.genecards.org/cgi-bin/carddisp.pl?gene=NEU1
ANGPT1	Angiopoietin 1	Protein Coding	44	GC08M107246	0.132386	https://www.genecards.org/cgi-bin/carddisp.pl?gene=ANGPT1
BTD	Biotinidase	Protein Coding	44	GC03P017082	0.132386	https://www.genecards.org/cgi-bin/carddisp.pl?gene=BTD
CISH	Cytokine Inducible SH2 Containing Protein	Protein Coding	44	GC03M051268	0.132386	https://www.genecards.org/cgi-bin/carddisp.pl?gene=CISH
EFEMP1	EGF Containing Fibulin Extracellular Matrix Protein 1	Protein Coding	44	GC02M055865	0.132386	https://www.genecards.org/cgi-bin/carddisp.pl?gene=EFEMP1
IRF3	Interferon Regulatory Factor 3	Protein Coding	44	GC19M049659	0.132386	https://www.genecards.org/cgi-bin/carddisp.pl?gene=IRF3
POLR2A	RNA Polymerase II Subunit A	Protein Coding	44	GC17P011164	0.132386	https://www.genecards.org/cgi-bin/carddisp.pl?gene=POLR2A
TLR9	Toll Like Receptor 9	Protein Coding	44	GC03M052222	0.132386	https://www.genecards.org/cgi-bin/carddisp.pl?gene=TLR9
MYO5B	Myosin VB	Protein Coding	43	GC18M049822	45.3618	https://www.genecards.org/cgi-bin/carddisp.pl?gene=MYO5B
MED12	Mediator Complex Subunit 12	Protein Coding	43	GC0XP071118	12.4003	https://www.genecards.org/cgi-bin/carddisp.pl?gene=MED12
ENPP2	Ectonucleotide Pyrophosphatase/Phosphodiesterase 2	Protein Coding	43	GC08M119556	6.23671	https://www.genecards.org/cgi-bin/carddisp.pl?gene=ENPP2
LARS2	Leucyl-TRNA Synthetase 2, Mitochondrial	Protein Coding	43	GC03P046752	4.45137	https://www.genecards.org/cgi-bin/carddisp.pl?gene=LARS2
GALM	Galactose Mutarotase	Protein Coding	43	GC02P038665	3.00571	https://www.genecards.org/cgi-bin/carddisp.pl?gene=GALM
PEX14	Peroxisomal Biogenesis Factor 14	Protein Coding	43	GC01P010472	2.46885	https://www.genecards.org/cgi-bin/carddisp.pl?gene=PEX14
KRT19	Keratin 19	Protein Coding	43	GC17M041523	2.27368	https://www.genecards.org/cgi-bin/carddisp.pl?gene=KRT19
ABCB7	ATP Binding Cassette Subfamily B Member 7	Protein Coding	43	GC0XM075053	1.79091	https://www.genecards.org/cgi-bin/carddisp.pl?gene=ABCB7
SLC22A3	Solute Carrier Family 22 Member 3	Protein Coding	43	GC06P160348	1.76947	https://www.genecards.org/cgi-bin/carddisp.pl?gene=SLC22A3
INVS	Inversin	Protein Coding	43	GC09P100099	1.7524	https://www.genecards.org/cgi-bin/carddisp.pl?gene=INVS
ABCD3	ATP Binding Cassette Subfamily D Member 3	Protein Coding	43	GC01P094385	1.71854	https://www.genecards.org/cgi-bin/carddisp.pl?gene=ABCD3
EZR	Ezrin	Protein Coding	43	GC06M158765	1.55103	https://www.genecards.org/cgi-bin/carddisp.pl?gene=EZR
FOXA2	Forkhead Box A2	Protein Coding	43	GC20M022581	1.3526	https://www.genecards.org/cgi-bin/carddisp.pl?gene=FOXA2
NKX2-5	NK2 Homeobox 5	Protein Coding	43	GC05M173232	1.29573	https://www.genecards.org/cgi-bin/carddisp.pl?gene=NKX2-5
ALDOB	Aldolase, Fructose-Bisphosphate B	Protein Coding	43	GC09M101420	1.18709	https://www.genecards.org/cgi-bin/carddisp.pl?gene=ALDOB
IL2	Interleukin 2	Protein Coding	43	GC04M122451	1.1377	https://www.genecards.org/cgi-bin/carddisp.pl?gene=IL2
CHGA	Chromogranin A	Protein Coding	43	GC14P092944	1.09738	https://www.genecards.org/cgi-bin/carddisp.pl?gene=CHGA
PRKCSH	Protein Kinase C Substrate 80K-H	Protein Coding	43	GC19P011435	1.06499	https://www.genecards.org/cgi-bin/carddisp.pl?gene=PRKCSH
GCLC	Glutamate-Cysteine Ligase Catalytic Subunit	Protein Coding	43	GC06M053497	0.978994	https://www.genecards.org/cgi-bin/carddisp.pl?gene=GCLC
ARG2	Arginase 2	Protein Coding	43	GC14P067619	0.975915	https://www.genecards.org/cgi-bin/carddisp.pl?gene=ARG2
VIP	Vasoactive Intestinal Peptide	Protein Coding	43	GC06P152750	0.967796	https://www.genecards.org/cgi-bin/carddisp.pl?gene=VIP
TNNC1	Troponin C1, Slow Skeletal And Cardiac Type	Protein Coding	43	GC03M052452	0.90585	https://www.genecards.org/cgi-bin/carddisp.pl?gene=TNNC1
APOA2	Apolipoprotein A2	Protein Coding	43	GC01M161222	0.797214	https://www.genecards.org/cgi-bin/carddisp.pl?gene=APOA2
CSF2RA	Colony Stimulating Factor 2 Receptor Subunit Alpha	Protein Coding	43	GC0XP001676	0.797214	https://www.genecards.org/cgi-bin/carddisp.pl?gene=CSF2RA
ADAR	Adenosine Deaminase RNA Specific	Protein Coding	43	GC01M154582	0.755668	https://www.genecards.org/cgi-bin/carddisp.pl?gene=ADAR
SLC16A2	Solute Carrier Family 16 Member 2	Protein Coding	43	GC0XP074481	0.755668	https://www.genecards.org/cgi-bin/carddisp.pl?gene=SLC16A2
S100A4	S100 Calcium Binding Protein A4	Protein Coding	43	GC01M153543	0.637095	https://www.genecards.org/cgi-bin/carddisp.pl?gene=S100A4
RAB5A	RAB5A, Member RAS Oncogene Family	Protein Coding	43	GC03P019948	0.610122	https://www.genecards.org/cgi-bin/carddisp.pl?gene=RAB5A
CFLAR	CASP8 And FADD Like Apoptosis Regulator	Protein Coding	43	GC02P201117	0.553015	https://www.genecards.org/cgi-bin/carddisp.pl?gene=CFLAR
ALDH18A1	Aldehyde Dehydrogenase 18 Family Member A1	Protein Coding	43	GC10M095605	0.517309	https://www.genecards.org/cgi-bin/carddisp.pl?gene=ALDH18A1
GJB3	Gap Junction Protein Beta 3	Protein Coding	43	GC01P034781	0.517309	https://www.genecards.org/cgi-bin/carddisp.pl?gene=GJB3
LGALS3	Galectin 3	Protein Coding	43	GC14P055124	0.517309	https://www.genecards.org/cgi-bin/carddisp.pl?gene=LGALS3
UBE2A	Ubiquitin Conjugating Enzyme E2 A	Protein Coding	43	GC0XP119618	0.517309	https://www.genecards.org/cgi-bin/carddisp.pl?gene=UBE2A
YARS2	Tyrosyl-TRNA Synthetase 2	Protein Coding	43	GC12M032801	0.517309	https://www.genecards.org/cgi-bin/carddisp.pl?gene=YARS2
TXN2	Thioredoxin 2	Protein Coding	43	GC22M036467	0.500602	https://www.genecards.org/cgi-bin/carddisp.pl?gene=TXN2
APTX	Aprataxin	Protein Coding	43	GC09M032886	0.431421	https://www.genecards.org/cgi-bin/carddisp.pl?gene=APTX
KCNH5	Potassium Voltage-Gated Channel Subfamily H Member 5	Protein Coding	43	GC14M062699	0.431421	https://www.genecards.org/cgi-bin/carddisp.pl?gene=KCNH5
UGT2B15	UDP Glucuronosyltransferase Family 2 Member B15	Protein Coding	43	GC04M068646	0.431421	https://www.genecards.org/cgi-bin/carddisp.pl?gene=UGT2B15
UGT2B7	UDP Glucuronosyltransferase Family 2 Member B7	Protein Coding	43	GC04P069051	0.431421	https://www.genecards.org/cgi-bin/carddisp.pl?gene=UGT2B7
BAD	BCL2 Associated Agonist Of Cell Death	Protein Coding	43	GC11M089708	0.403689	https://www.genecards.org/cgi-bin/carddisp.pl?gene=BAD
BCL2L2	BCL2 Like 2	Protein Coding	43	GC14P032837	0.403689	https://www.genecards.org/cgi-bin/carddisp.pl?gene=BCL2L2
CES2	Carboxylesterase 2	Protein Coding	43	GC16P066934	0.403689	https://www.genecards.org/cgi-bin/carddisp.pl?gene=CES2
PLTP	Phospholipid Transfer Protein	Protein Coding	43	GC20M045898	0.403689	https://www.genecards.org/cgi-bin/carddisp.pl?gene=PLTP
PSMB10	Proteasome 20S Subunit Beta 10	Protein Coding	43	GC16M067937	0.403689	https://www.genecards.org/cgi-bin/carddisp.pl?gene=PSMB10
XRCC1	X-Ray Repair Cross Complementing 1	Protein Coding	43	GC19M043543	0.403689	https://www.genecards.org/cgi-bin/carddisp.pl?gene=XRCC1
ANK1	Ankyrin 1	Protein Coding	43	GC08M041653	0.389875	https://www.genecards.org/cgi-bin/carddisp.pl?gene=ANK1
ATP6AP2	ATPase H+ Transporting Accessory Protein 2	Protein Coding	43	GC0XP040582	0.389875	https://www.genecards.org/cgi-bin/carddisp.pl?gene=ATP6AP2
CTRC	Chymotrypsin C	Protein Coding	43	GC01P015438	0.389875	https://www.genecards.org/cgi-bin/carddisp.pl?gene=CTRC
DPAGT1	Dolichyl-Phosphate N-Acetylglucosaminephosphotransferase 1	Protein Coding	43	GC11M119186	0.389875	https://www.genecards.org/cgi-bin/carddisp.pl?gene=DPAGT1
DUOX2	Dual Oxidase 2	Protein Coding	43	GC15M045092	0.389875	https://www.genecards.org/cgi-bin/carddisp.pl?gene=DUOX2
KIF23	Kinesin Family Member 23	Protein Coding	43	GC15P069414	0.389875	https://www.genecards.org/cgi-bin/carddisp.pl?gene=KIF23
PEX2	Peroxisomal Biogenesis Factor 2	Protein Coding	43	GC08M076980	0.389875	https://www.genecards.org/cgi-bin/carddisp.pl?gene=PEX2
PIGA	Phosphatidylinositol Glycan Anchor Biosynthesis Class A	Protein Coding	43	GC0XM015319	0.389875	https://www.genecards.org/cgi-bin/carddisp.pl?gene=PIGA
RHAG	Rh Associated Glycoprotein	Protein Coding	43	GC06M049605	0.389875	https://www.genecards.org/cgi-bin/carddisp.pl?gene=RHAG
TG	Thyroglobulin	Protein Coding	43	GC08P132866	0.389875	https://www.genecards.org/cgi-bin/carddisp.pl?gene=TG
UNC13D	Unc-13 Homolog D	Protein Coding	43	GC17M075827	0.389875	https://www.genecards.org/cgi-bin/carddisp.pl?gene=UNC13D
ACAD9	Acyl-CoA Dehydrogenase Family Member 9	Protein Coding	43	GC03P134206	0.365793	https://www.genecards.org/cgi-bin/carddisp.pl?gene=ACAD9
AMH	Anti-Mullerian Hormone	Protein Coding	43	GC19P002938	0.365793	https://www.genecards.org/cgi-bin/carddisp.pl?gene=AMH
APOL1	Apolipoprotein L1	Protein Coding	43	GC22P036253	0.365793	https://www.genecards.org/cgi-bin/carddisp.pl?gene=APOL1
C4A	Complement C4A (Rodgers Blood Group)	Protein Coding	43	GC06P083718	0.365793	https://www.genecards.org/cgi-bin/carddisp.pl?gene=C4A
CCKBR	Cholecystokinin B Receptor	Protein Coding	43	GC11P006259	0.365793	https://www.genecards.org/cgi-bin/carddisp.pl?gene=CCKBR
CDKN2C	Cyclin Dependent Kinase Inhibitor 2C	Protein Coding	43	GC01P050960	0.365793	https://www.genecards.org/cgi-bin/carddisp.pl?gene=CDKN2C
DKK1	Dickkopf WNT Signaling Pathway Inhibitor 1	Protein Coding	43	GC10P052314	0.365793	https://www.genecards.org/cgi-bin/carddisp.pl?gene=DKK1
ELN	Elastin	Protein Coding	43	GC07P074027	0.365793	https://www.genecards.org/cgi-bin/carddisp.pl?gene=ELN
HMGA2	High Mobility Group AT-Hook 2	Protein Coding	43	GC12P065824	0.365793	https://www.genecards.org/cgi-bin/carddisp.pl?gene=HMGA2
HPSE	Heparanase	Protein Coding	43	GC04M083292	0.365793	https://www.genecards.org/cgi-bin/carddisp.pl?gene=HPSE
KITLG	KIT Ligand	Protein Coding	43	GC12M088492	0.365793	https://www.genecards.org/cgi-bin/carddisp.pl?gene=KITLG
LCN2	Lipocalin 2	Protein Coding	43	GC09P128149	0.365793	https://www.genecards.org/cgi-bin/carddisp.pl?gene=LCN2
NDRG1	N-Myc Downstream Regulated 1	Protein Coding	43	GC08M133237	0.365793	https://www.genecards.org/cgi-bin/carddisp.pl?gene=NDRG1
RELB	RELB Proto-Oncogene, NF-KB Subunit	Protein Coding	43	GC19P066884	0.365793	https://www.genecards.org/cgi-bin/carddisp.pl?gene=RELB
RPL18	Ribosomal Protein L18	Protein Coding	43	GC19M048615	0.365793	https://www.genecards.org/cgi-bin/carddisp.pl?gene=RPL18
SCO2	Synthesis Of Cytochrome C Oxidase 2	Protein Coding	43	GC22M050523	0.365793	https://www.genecards.org/cgi-bin/carddisp.pl?gene=SCO2
SIRT6	Sirtuin 6	Protein Coding	43	GC19M004174	0.365793	https://www.genecards.org/cgi-bin/carddisp.pl?gene=SIRT6
TNFRSF10A	TNF Receptor Superfamily Member 10a	Protein Coding	43	GC08M023190	0.365793	https://www.genecards.org/cgi-bin/carddisp.pl?gene=TNFRSF10A
TPP2	Tripeptidyl Peptidase 2	Protein Coding	43	GC13P102596	0.365793	https://www.genecards.org/cgi-bin/carddisp.pl?gene=TPP2
TRPM8	Transient Receptor Potential Cation Channel Subfamily M Member 8	Protein Coding	43	GC02P233917	0.365793	https://www.genecards.org/cgi-bin/carddisp.pl?gene=TRPM8
ADCY10	Adenylate Cyclase 10	Protein Coding	43	GC01M167809	0.271302	https://www.genecards.org/cgi-bin/carddisp.pl?gene=ADCY10
NUMA1	Nuclear Mitotic Apparatus Protein 1	Protein Coding	43	GC11M072002	0.271302	https://www.genecards.org/cgi-bin/carddisp.pl?gene=NUMA1
ALAS2	5'-Aminolevulinate Synthase 2	Protein Coding	43	GC0XM055009	0.187223	https://www.genecards.org/cgi-bin/carddisp.pl?gene=ALAS2
AP2M1	Adaptor Related Protein Complex 2 Subunit Mu 1	Protein Coding	43	GC03P184174	0.132386	https://www.genecards.org/cgi-bin/carddisp.pl?gene=AP2M1
SLC10A1	Solute Carrier Family 10 Member 1	Protein Coding	42	GC14M069775	18.0951	https://www.genecards.org/cgi-bin/carddisp.pl?gene=SLC10A1
CYP7A1	Cytochrome P450 Family 7 Subfamily A Member 1	Protein Coding	42	GC08M058476	16.7833	https://www.genecards.org/cgi-bin/carddisp.pl?gene=CYP7A1
BLVRA	Biliverdin Reductase A	Protein Coding	42	GC07P043758	11.4377	https://www.genecards.org/cgi-bin/carddisp.pl?gene=BLVRA
ABCG8	ATP Binding Cassette Subfamily G Member 8	Protein Coding	42	GC02P043828	11.075	https://www.genecards.org/cgi-bin/carddisp.pl?gene=ABCG8
TFAM	Transcription Factor A, Mitochondrial	Protein Coding	42	GC10P058385	9.82174	https://www.genecards.org/cgi-bin/carddisp.pl?gene=TFAM
SLC4A2	Solute Carrier Family 4 Member 2	Protein Coding	42	GC07P151057	9.46232	https://www.genecards.org/cgi-bin/carddisp.pl?gene=SLC4A2
SEMA7A	Semaphorin 7A (John Milton Hagen Blood Group)	Protein Coding	42	GC15M074409	9.18635	https://www.genecards.org/cgi-bin/carddisp.pl?gene=SEMA7A
FGF19	Fibroblast Growth Factor 19	Protein Coding	42	GC11M090231	8.82494	https://www.genecards.org/cgi-bin/carddisp.pl?gene=FGF19
SLC17A5	Solute Carrier Family 17 Member 5	Protein Coding	42	GC06M073593	7.26307	https://www.genecards.org/cgi-bin/carddisp.pl?gene=SLC17A5
HLA-G	Major Histocompatibility Complex, Class I, G	Protein Coding	42	GC06P083645	6.9302	https://www.genecards.org/cgi-bin/carddisp.pl?gene=HLA-G
BAAT	Bile Acid-CoA:Amino Acid N-Acyltransferase	Protein Coding	42	GC09M101354	6.52672	https://www.genecards.org/cgi-bin/carddisp.pl?gene=BAAT
SLC28A1	Solute Carrier Family 28 Member 1	Protein Coding	42	GC15P084884	6.05874	https://www.genecards.org/cgi-bin/carddisp.pl?gene=SLC28A1
NPC1L1	NPC1 Like Intracellular Cholesterol Transporter 1	Protein Coding	42	GC07M044512	5.76923	https://www.genecards.org/cgi-bin/carddisp.pl?gene=NPC1L1
ABCD4	ATP Binding Cassette Subfamily D Member 4	Protein Coding	42	GC14M074285	5.72676	https://www.genecards.org/cgi-bin/carddisp.pl?gene=ABCD4
DGUOK	Deoxyguanosine Kinase	Protein Coding	42	GC02P073926	5.53261	https://www.genecards.org/cgi-bin/carddisp.pl?gene=DGUOK
UQCRB	Ubiquinol-Cytochrome C Reductase Binding Protein	Protein Coding	42	GC08M096225	4.58985	https://www.genecards.org/cgi-bin/carddisp.pl?gene=UQCRB
NISCH	Nischarin	Protein Coding	42	GC03P052455	3.43552	https://www.genecards.org/cgi-bin/carddisp.pl?gene=NISCH
HSD3B1	Hydroxy-Delta-5-Steroid Dehydrogenase, 3 Beta- And Steroid Delta-Isomerase 1	Protein Coding	42	GC01P119507	3.36721	https://www.genecards.org/cgi-bin/carddisp.pl?gene=HSD3B1
UGT1A6	UDP Glucuronosyltransferase Family 1 Member A6	Protein Coding	42	GC02P233691	3.31356	https://www.genecards.org/cgi-bin/carddisp.pl?gene=UGT1A6
IL12A	Interleukin 12A	Protein Coding	42	GC03P159988	3.19577	https://www.genecards.org/cgi-bin/carddisp.pl?gene=IL12A
AP1B1	Adaptor Related Protein Complex 1 Subunit Beta 1	Protein Coding	42	GC22M029327	3.1672	https://www.genecards.org/cgi-bin/carddisp.pl?gene=AP1B1
IL12RB1	Interleukin 12 Receptor Subunit Beta 1	Protein Coding	42	GC19M018058	3.06338	https://www.genecards.org/cgi-bin/carddisp.pl?gene=IL12RB1
TNFSF15	TNF Superfamily Member 15	Protein Coding	42	GC09M114784	3.06338	https://www.genecards.org/cgi-bin/carddisp.pl?gene=TNFSF15
FARSB	Phenylalanyl-TRNA Synthetase Subunit Beta	Protein Coding	42	GC02M222570	3.03677	https://www.genecards.org/cgi-bin/carddisp.pl?gene=FARSB
UBR1	Ubiquitin Protein Ligase E3 Component N-Recognin 1	Protein Coding	42	GC15M042942	3.00571	https://www.genecards.org/cgi-bin/carddisp.pl?gene=UBR1
EHHADH	Enoyl-CoA Hydratase And 3-Hydroxyacyl CoA Dehydrogenase	Protein Coding	42	GC03M185190	2.98163	https://www.genecards.org/cgi-bin/carddisp.pl?gene=EHHADH
APBB1	Amyloid Beta Precursor Protein Binding Family B Member 1	Protein Coding	42	GC11M006571	2.94777	https://www.genecards.org/cgi-bin/carddisp.pl?gene=APBB1
SKIV2L	Ski2 Like RNA Helicase	Protein Coding	42	GC06P083717	2.86822	https://www.genecards.org/cgi-bin/carddisp.pl?gene=SKIV2L
AIP	Aryl Hydrocarbon Receptor Interacting Protein	Protein Coding	42	GC11P067468	2.45018	https://www.genecards.org/cgi-bin/carddisp.pl?gene=AIP
PALB2	Partner And Localizer Of BRCA2	Protein Coding	42	GC16M023603	2.40104	https://www.genecards.org/cgi-bin/carddisp.pl?gene=PALB2
PALLD	Palladin, Cytoskeletal Associated Protein	Protein Coding	42	GC04P168497	2.40104	https://www.genecards.org/cgi-bin/carddisp.pl?gene=PALLD
SLC22A1	Solute Carrier Family 22 Member 1	Protein Coding	42	GC06P160121	2.25576	https://www.genecards.org/cgi-bin/carddisp.pl?gene=SLC22A1
CRH	Corticotropin Releasing Hormone	Protein Coding	42	GC08M066176	2.23024	https://www.genecards.org/cgi-bin/carddisp.pl?gene=CRH
SEPSECS	Sep (O-Phosphoserine) TRNA:Sec (Selenocysteine) TRNA Synthase	Protein Coding	42	GC04M025121	2.1299	https://www.genecards.org/cgi-bin/carddisp.pl?gene=SEPSECS
CEACAM5	CEA Cell Adhesion Molecule 5	Protein Coding	42	GC19P066761	1.97033	https://www.genecards.org/cgi-bin/carddisp.pl?gene=CEACAM5
SPINK1	Serine Peptidase Inhibitor Kazal Type 1	Protein Coding	42	GC05M147825	1.85274	https://www.genecards.org/cgi-bin/carddisp.pl?gene=SPINK1
NARS2	Asparaginyl-TRNA Synthetase 2, Mitochondrial	Protein Coding	42	GC11M078435	1.84968	https://www.genecards.org/cgi-bin/carddisp.pl?gene=NARS2
RBBP8	RB Binding Protein 8, Endonuclease	Protein Coding	42	GC18P022798	1.84968	https://www.genecards.org/cgi-bin/carddisp.pl?gene=RBBP8
HLA-DQA1	Major Histocompatibility Complex, Class II, DQ Alpha 1	Protein Coding	42	GC06P083727	1.81056	https://www.genecards.org/cgi-bin/carddisp.pl?gene=HLA-DQA1
JAG2	Jagged Canonical Notch Ligand 2	Protein Coding	42	GC14M105140	1.76869	https://www.genecards.org/cgi-bin/carddisp.pl?gene=JAG2
CALCA	Calcitonin Related Polypeptide Alpha	Protein Coding	42	GC11M014945	1.7454	https://www.genecards.org/cgi-bin/carddisp.pl?gene=CALCA
SMAD7	SMAD Family Member 7	Protein Coding	42	GC18M048919	1.64084	https://www.genecards.org/cgi-bin/carddisp.pl?gene=SMAD7
MKI67	Marker Of Proliferation Ki-67	Protein Coding	42	GC10M128096	1.50786	https://www.genecards.org/cgi-bin/carddisp.pl?gene=MKI67
AHSG	Alpha 2-HS Glycoprotein	Protein Coding	42	GC03P186629	1.44476	https://www.genecards.org/cgi-bin/carddisp.pl?gene=AHSG
HLA-DQB1	Major Histocompatibility Complex, Class II, DQ Beta 1	Protein Coding	42	GC06M066016	1.44476	https://www.genecards.org/cgi-bin/carddisp.pl?gene=HLA-DQB1
IL12B	Interleukin 12B	Protein Coding	42	GC05M159314	1.44476	https://www.genecards.org/cgi-bin/carddisp.pl?gene=IL12B
NPHP1	Nephrocystin 1	Protein Coding	42	GC02M110122	1.34171	https://www.genecards.org/cgi-bin/carddisp.pl?gene=NPHP1
SLC25A15	Solute Carrier Family 25 Member 15	Protein Coding	42	GC13P040789	1.33048	https://www.genecards.org/cgi-bin/carddisp.pl?gene=SLC25A15
SOST	Sclerostin	Protein Coding	42	GC17M043753	1.25501	https://www.genecards.org/cgi-bin/carddisp.pl?gene=SOST
HAMP	Hepcidin Antimicrobial Peptide	Protein Coding	42	GC19P066535	1.15399	https://www.genecards.org/cgi-bin/carddisp.pl?gene=HAMP
SULT1E1	Sulfotransferase Family 1E Member 1	Protein Coding	42	GC04M069823	1.15399	https://www.genecards.org/cgi-bin/carddisp.pl?gene=SULT1E1
SLC26A4	Solute Carrier Family 26 Member 4	Protein Coding	42	GC07P107660	1.13935	https://www.genecards.org/cgi-bin/carddisp.pl?gene=SLC26A4
CCR6	C-C Motif Chemokine Receptor 6	Protein Coding	42	GC06P167111	1.12743	https://www.genecards.org/cgi-bin/carddisp.pl?gene=CCR6
MEFV	MEFV Innate Immuity Regulator, Pyrin	Protein Coding	42	GC16M007269	1.08112	https://www.genecards.org/cgi-bin/carddisp.pl?gene=MEFV
RASSF1	Ras Association Domain Family Member 1	Protein Coding	42	GC03M050329	1.07644	https://www.genecards.org/cgi-bin/carddisp.pl?gene=RASSF1
TIMP1	TIMP Metallopeptidase Inhibitor 1	Protein Coding	42	GC0XP047596	1.06852	https://www.genecards.org/cgi-bin/carddisp.pl?gene=TIMP1
SEC63	SEC63 Homolog, Protein Translocation Regulator	Protein Coding	42	GC06M107867	1.06499	https://www.genecards.org/cgi-bin/carddisp.pl?gene=SEC63
ACP1	Acid Phosphatase 1	Protein Coding	42	GC02P000344	1.0216	https://www.genecards.org/cgi-bin/carddisp.pl?gene=ACP1
ABCG1	ATP Binding Cassette Subfamily G Member 1	Protein Coding	42	GC21P042199	1.01381	https://www.genecards.org/cgi-bin/carddisp.pl?gene=ABCG1
UGCG	UDP-Glucose Ceramide Glucosyltransferase	Protein Coding	42	GC09P111896	0.975915	https://www.genecards.org/cgi-bin/carddisp.pl?gene=UGCG
SULT2A1	Sulfotransferase Family 2A Member 1	Protein Coding	42	GC19M047870	0.9296	https://www.genecards.org/cgi-bin/carddisp.pl?gene=SULT2A1
CST3	Cystatin C	Protein Coding	42	GC20M023667	0.822755	https://www.genecards.org/cgi-bin/carddisp.pl?gene=CST3
ADD3	Adducin 3	Protein Coding	42	GC10P109996	0.797214	https://www.genecards.org/cgi-bin/carddisp.pl?gene=ADD3
APCS	Amyloid P Component, Serum	Protein Coding	42	GC01P159587	0.797214	https://www.genecards.org/cgi-bin/carddisp.pl?gene=APCS
APOC2	Apolipoprotein C2	Protein Coding	42	GC19P066883	0.797214	https://www.genecards.org/cgi-bin/carddisp.pl?gene=APOC2
CD274	CD274 Molecule	Protein Coding	42	GC09P005450	0.797214	https://www.genecards.org/cgi-bin/carddisp.pl?gene=CD274
CXCL12	C-X-C Motif Chemokine Ligand 12	Protein Coding	42	GC10M044370	0.797214	https://www.genecards.org/cgi-bin/carddisp.pl?gene=CXCL12
FSCN1	Fascin Actin-Bundling Protein 1	Protein Coding	42	GC07P005592	0.797214	https://www.genecards.org/cgi-bin/carddisp.pl?gene=FSCN1
RUNX3	RUNX Family Transcription Factor 3	Protein Coding	42	GC01M024899	0.797214	https://www.genecards.org/cgi-bin/carddisp.pl?gene=RUNX3
BMP6	Bone Morphogenetic Protein 6	Protein Coding	42	GC06P007726	0.788611	https://www.genecards.org/cgi-bin/carddisp.pl?gene=BMP6
SPINT2	Serine Peptidase Inhibitor, Kunitz Type 2	Protein Coding	42	GC19P038244	0.788611	https://www.genecards.org/cgi-bin/carddisp.pl?gene=SPINT2
LAMP2	Lysosomal Associated Membrane Protein 2	Protein Coding	42	GC0XM120426	0.742508	https://www.genecards.org/cgi-bin/carddisp.pl?gene=LAMP2
GH1	Growth Hormone 1	Protein Coding	42	GC17M063917	0.731585	https://www.genecards.org/cgi-bin/carddisp.pl?gene=GH1
E2F1	E2F Transcription Factor 1	Protein Coding	42	GC20M033675	0.637095	https://www.genecards.org/cgi-bin/carddisp.pl?gene=E2F1
PAM	Peptidylglycine Alpha-Amidating Monooxygenase	Protein Coding	42	GC05P102753	0.633571	https://www.genecards.org/cgi-bin/carddisp.pl?gene=PAM
TJP1	Tight Junction Protein 1	Protein Coding	42	GC15M029699	0.630565	https://www.genecards.org/cgi-bin/carddisp.pl?gene=TJP1
APOD	Apolipoprotein D	Protein Coding	42	GC03M195568	0.610122	https://www.genecards.org/cgi-bin/carddisp.pl?gene=APOD
SLC13A5	Solute Carrier Family 13 Member 5	Protein Coding	42	GC17M006684	0.610122	https://www.genecards.org/cgi-bin/carddisp.pl?gene=SLC13A5
S1PR2	Sphingosine-1-Phosphate Receptor 2	Protein Coding	42	GC19M010223	0.567327	https://www.genecards.org/cgi-bin/carddisp.pl?gene=S1PR2
SOCS1	Suppressor Of Cytokine Signaling 1	Protein Coding	42	GC16M012261	0.563808	https://www.genecards.org/cgi-bin/carddisp.pl?gene=SOCS1
OCLN	Occludin	Protein Coding	42	GC05P069492	0.522262	https://www.genecards.org/cgi-bin/carddisp.pl?gene=OCLN
AARS2	Alanyl-TRNA Synthetase 2, Mitochondrial	Protein Coding	42	GC06M066237	0.517309	https://www.genecards.org/cgi-bin/carddisp.pl?gene=AARS2
ACTC1	Actin Alpha Cardiac Muscle 1	Protein Coding	42	GC15M034790	0.517309	https://www.genecards.org/cgi-bin/carddisp.pl?gene=ACTC1
FARS2	Phenylalanyl-TRNA Synthetase 2, Mitochondrial	Protein Coding	42	GC06P005261	0.517309	https://www.genecards.org/cgi-bin/carddisp.pl?gene=FARS2
RARS2	Arginyl-TRNA Synthetase 2, Mitochondrial	Protein Coding	42	GC06M087514	0.517309	https://www.genecards.org/cgi-bin/carddisp.pl?gene=RARS2
RGS4	Regulator Of G Protein Signaling 4	Protein Coding	42	GC01P163038	0.517309	https://www.genecards.org/cgi-bin/carddisp.pl?gene=RGS4
SERPINA3	Serpin Family A Member 3	Protein Coding	42	GC14P094612	0.517309	https://www.genecards.org/cgi-bin/carddisp.pl?gene=SERPINA3
TARS2	Threonyl-TRNA Synthetase 2, Mitochondrial	Protein Coding	42	GC01P150568	0.517309	https://www.genecards.org/cgi-bin/carddisp.pl?gene=TARS2
TTBK2	Tau Tubulin Kinase 2	Protein Coding	42	GC15M042738	0.517309	https://www.genecards.org/cgi-bin/carddisp.pl?gene=TTBK2
U2AF1	U2 Small Nuclear RNA Auxiliary Factor 1	Protein Coding	42	GC21M043092	0.517309	https://www.genecards.org/cgi-bin/carddisp.pl?gene=U2AF1
UBE2B	Ubiquitin Conjugating Enzyme E2 B	Protein Coding	42	GC05P134371	0.517309	https://www.genecards.org/cgi-bin/carddisp.pl?gene=UBE2B
VARS2	Valyl-TRNA Synthetase 2, Mitochondrial	Protein Coding	42	GC06P083680	0.517309	https://www.genecards.org/cgi-bin/carddisp.pl?gene=VARS2
HBA2	Hemoglobin Subunit Alpha 2	Protein Coding	42	GC16P011600	0.498179	https://www.genecards.org/cgi-bin/carddisp.pl?gene=HBA2
NFIB	Nuclear Factor I B	Protein Coding	42	GC09M014077	0.458525	https://www.genecards.org/cgi-bin/carddisp.pl?gene=NFIB
SLCO2A1	Solute Carrier Organic Anion Transporter Family Member 2A1	Protein Coding	42	GC03M133932	0.458525	https://www.genecards.org/cgi-bin/carddisp.pl?gene=SLCO2A1
ASPH	Aspartate Beta-Hydroxylase	Protein Coding	42	GC08M061500	0.431421	https://www.genecards.org/cgi-bin/carddisp.pl?gene=ASPH
IL10RB	Interleukin 10 Receptor Subunit Beta	Protein Coding	42	GC21P033266	0.431421	https://www.genecards.org/cgi-bin/carddisp.pl?gene=IL10RB
IL12RB2	Interleukin 12 Receptor Subunit Beta 2	Protein Coding	42	GC01P067307	0.431421	https://www.genecards.org/cgi-bin/carddisp.pl?gene=IL12RB2
MANBA	Mannosidase Beta	Protein Coding	42	GC04M102631	0.431421	https://www.genecards.org/cgi-bin/carddisp.pl?gene=MANBA
PNKD	PNKD Metallo-Beta-Lactamase Domain Containing	Protein Coding	42	GC02P218270	0.431421	https://www.genecards.org/cgi-bin/carddisp.pl?gene=PNKD
RSPO1	R-Spondin 1	Protein Coding	42	GC01M037612	0.431421	https://www.genecards.org/cgi-bin/carddisp.pl?gene=RSPO1
CXCL10	C-X-C Motif Chemokine Ligand 10	Protein Coding	42	GC04M076021	0.403689	https://www.genecards.org/cgi-bin/carddisp.pl?gene=CXCL10
DHX38	DEAH-Box Helicase 38	Protein Coding	42	GC16P072127	0.403689	https://www.genecards.org/cgi-bin/carddisp.pl?gene=DHX38
PRDX3	Peroxiredoxin 3	Protein Coding	42	GC10M119167	0.403689	https://www.genecards.org/cgi-bin/carddisp.pl?gene=PRDX3
ATP6AP1	ATPase H+ Transporting Accessory Protein 1	Protein Coding	42	GC0XP154428	0.389875	https://www.genecards.org/cgi-bin/carddisp.pl?gene=ATP6AP1
CPOX	Coproporphyrinogen Oxidase	Protein Coding	42	GC03M098576	0.389875	https://www.genecards.org/cgi-bin/carddisp.pl?gene=CPOX
FCGR3B	Fc Gamma Receptor IIIb	Protein Coding	42	GC01M161623	0.389875	https://www.genecards.org/cgi-bin/carddisp.pl?gene=FCGR3B
GYPC	Glycophorin C (Gerbich Blood Group)	Protein Coding	42	GC02P126655	0.389875	https://www.genecards.org/cgi-bin/carddisp.pl?gene=GYPC
NSD1	Nuclear Receptor Binding SET Domain Protein 1	Protein Coding	42	GC05P177138	0.389875	https://www.genecards.org/cgi-bin/carddisp.pl?gene=NSD1
PEX5	Peroxisomal Biogenesis Factor 5	Protein Coding	42	GC12P021103	0.389875	https://www.genecards.org/cgi-bin/carddisp.pl?gene=PEX5
PEX6	Peroxisomal Biogenesis Factor 6	Protein Coding	42	GC06M042963	0.389875	https://www.genecards.org/cgi-bin/carddisp.pl?gene=PEX6
RNASEH2A	Ribonuclease H2 Subunit A	Protein Coding	42	GC19P014276	0.389875	https://www.genecards.org/cgi-bin/carddisp.pl?gene=RNASEH2A
SLC37A4	Solute Carrier Family 37 Member 4	Protein Coding	42	GC11M119024	0.389875	https://www.genecards.org/cgi-bin/carddisp.pl?gene=SLC37A4
SLC44A1	Solute Carrier Family 44 Member 1	Protein Coding	42	GC09P105244	0.389875	https://www.genecards.org/cgi-bin/carddisp.pl?gene=SLC44A1
TRHR	Thyrotropin Releasing Hormone Receptor	Protein Coding	42	GC08P109084	0.389875	https://www.genecards.org/cgi-bin/carddisp.pl?gene=TRHR
CEACAM1	CEA Cell Adhesion Molecule 1	Protein Coding	42	GC19M042507	0.383679	https://www.genecards.org/cgi-bin/carddisp.pl?gene=CEACAM1
BAK1	BCL2 Antagonist/Killer 1	Protein Coding	42	GC06M033572	0.365793	https://www.genecards.org/cgi-bin/carddisp.pl?gene=BAK1
BCAR1	BCAR1 Scaffold Protein, Cas Family Member	Protein Coding	42	GC16M075228	0.365793	https://www.genecards.org/cgi-bin/carddisp.pl?gene=BCAR1
BCL11A	BAF Chromatin Remodeling Complex Subunit BCL11A	Protein Coding	42	GC02M060451	0.365793	https://www.genecards.org/cgi-bin/carddisp.pl?gene=BCL11A
BCL2L11	BCL2 Like 11	Protein Coding	42	GC02P111119	0.365793	https://www.genecards.org/cgi-bin/carddisp.pl?gene=BCL2L11
BID	BH3 Interacting Domain Death Agonist	Protein Coding	42	GC22M017734	0.365793	https://www.genecards.org/cgi-bin/carddisp.pl?gene=BID
BSG	Basigin (Ok Blood Group)	Protein Coding	42	GC19P000571	0.365793	https://www.genecards.org/cgi-bin/carddisp.pl?gene=BSG
CCR7	C-C Motif Chemokine Receptor 7	Protein Coding	42	GC17M042422	0.365793	https://www.genecards.org/cgi-bin/carddisp.pl?gene=CCR7
CDA	Cytidine Deaminase	Protein Coding	42	GC01P020588	0.365793	https://www.genecards.org/cgi-bin/carddisp.pl?gene=CDA
DCK	Deoxycytidine Kinase	Protein Coding	42	GC04P070992	0.365793	https://www.genecards.org/cgi-bin/carddisp.pl?gene=DCK
FHIT	Fragile Histidine Triad Diadenosine Triphosphatase	Protein Coding	42	GC03M059747	0.365793	https://www.genecards.org/cgi-bin/carddisp.pl?gene=FHIT
FOXM1	Forkhead Box M1	Protein Coding	42	GC12M002857	0.365793	https://www.genecards.org/cgi-bin/carddisp.pl?gene=FOXM1
GADD45A	Growth Arrest And DNA Damage Inducible Alpha	Protein Coding	42	GC01P067685	0.365793	https://www.genecards.org/cgi-bin/carddisp.pl?gene=GADD45A
GIPC1	GIPC PDZ Domain Containing Family Member 1	Protein Coding	42	GC19M014516	0.365793	https://www.genecards.org/cgi-bin/carddisp.pl?gene=GIPC1
GZMA	Granzyme A	Protein Coding	42	GC05P055102	0.365793	https://www.genecards.org/cgi-bin/carddisp.pl?gene=GZMA
HBA1	Hemoglobin Subunit Alpha 1	Protein Coding	42	GC16P011598	0.365793	https://www.genecards.org/cgi-bin/carddisp.pl?gene=HBA1
HRH2	Histamine Receptor H2	Protein Coding	42	GC05P175659	0.365793	https://www.genecards.org/cgi-bin/carddisp.pl?gene=HRH2
IL1A	Interleukin 1 Alpha	Protein Coding	42	GC02M112773	0.365793	https://www.genecards.org/cgi-bin/carddisp.pl?gene=IL1A
LIPH	Lipase H	Protein Coding	42	GC03M185506	0.365793	https://www.genecards.org/cgi-bin/carddisp.pl?gene=LIPH
LPAR6	Lysophosphatidic Acid Receptor 6	Protein Coding	42	GC13M048389	0.365793	https://www.genecards.org/cgi-bin/carddisp.pl?gene=LPAR6
LPP	LIM Domain Containing Preferred Translocation Partner In Lipoma	Protein Coding	42	GC03P188153	0.365793	https://www.genecards.org/cgi-bin/carddisp.pl?gene=LPP
MIPEP	Mitochondrial Intermediate Peptidase	Protein Coding	42	GC13M023730	0.365793	https://www.genecards.org/cgi-bin/carddisp.pl?gene=MIPEP
NEUROD1	Neuronal Differentiation 1	Protein Coding	42	GC02M181673	0.365793	https://www.genecards.org/cgi-bin/carddisp.pl?gene=NEUROD1
PDGFA	Platelet Derived Growth Factor Subunit A	Protein Coding	42	GC07M000497	0.365793	https://www.genecards.org/cgi-bin/carddisp.pl?gene=PDGFA
PLAUR	Plasminogen Activator, Urokinase Receptor	Protein Coding	42	GC19M043646	0.365793	https://www.genecards.org/cgi-bin/carddisp.pl?gene=PLAUR
POSTN	Periostin	Protein Coding	42	GC13M037562	0.365793	https://www.genecards.org/cgi-bin/carddisp.pl?gene=POSTN
PRPF3	Pre-MRNA Processing Factor 3	Protein Coding	42	GC01P150321	0.365793	https://www.genecards.org/cgi-bin/carddisp.pl?gene=PRPF3
PRPF31	Pre-MRNA Processing Factor 31	Protein Coding	42	GC19P067360	0.365793	https://www.genecards.org/cgi-bin/carddisp.pl?gene=PRPF31
PYY	Peptide YY	Protein Coding	42	GC17M043952	0.365793	https://www.genecards.org/cgi-bin/carddisp.pl?gene=PYY
SLC34A1	Solute Carrier Family 34 Member 1	Protein Coding	42	GC05P177500	0.365793	https://www.genecards.org/cgi-bin/carddisp.pl?gene=SLC34A1
SNAI1	Snail Family Transcriptional Repressor 1	Protein Coding	42	GC20P049982	0.365793	https://www.genecards.org/cgi-bin/carddisp.pl?gene=SNAI1
SNAI2	Snail Family Transcriptional Repressor 2	Protein Coding	42	GC08M048917	0.365793	https://www.genecards.org/cgi-bin/carddisp.pl?gene=SNAI2
SNRNP200	Small Nuclear Ribonucleoprotein U5 Subunit 200	Protein Coding	42	GC02M098261	0.365793	https://www.genecards.org/cgi-bin/carddisp.pl?gene=SNRNP200
TNFSF10	TNF Superfamily Member 10	Protein Coding	42	GC03M172505	0.365793	https://www.genecards.org/cgi-bin/carddisp.pl?gene=TNFSF10
TRAP1	TNF Receptor Associated Protein 1	Protein Coding	42	GC16M007296	0.365793	https://www.genecards.org/cgi-bin/carddisp.pl?gene=TRAP1
TSFM	Ts Translation Elongation Factor, Mitochondrial	Protein Coding	42	GC12P057778	0.365793	https://www.genecards.org/cgi-bin/carddisp.pl?gene=TSFM
UMOD	Uromodulin	Protein Coding	42	GC16M020344	0.365793	https://www.genecards.org/cgi-bin/carddisp.pl?gene=UMOD
CD86	CD86 Molecule	Protein Coding	42	GC03P122055	0.271302	https://www.genecards.org/cgi-bin/carddisp.pl?gene=CD86
CX3CR1	C-X3-C Motif Chemokine Receptor 1	Protein Coding	42	GC03M039279	0.271302	https://www.genecards.org/cgi-bin/carddisp.pl?gene=CX3CR1
EGR1	Early Growth Response 1	Protein Coding	42	GC05P138465	0.271302	https://www.genecards.org/cgi-bin/carddisp.pl?gene=EGR1
GPLD1	Glycosylphosphatidylinositol Specific Phospholipase D1	Protein Coding	42	GC06M024494	0.271302	https://www.genecards.org/cgi-bin/carddisp.pl?gene=GPLD1
LBP	Lipopolysaccharide Binding Protein	Protein Coding	42	GC20P038346	0.271302	https://www.genecards.org/cgi-bin/carddisp.pl?gene=LBP
SELL	Selectin L	Protein Coding	42	GC01M169690	0.271302	https://www.genecards.org/cgi-bin/carddisp.pl?gene=SELL
CYP3A7	Cytochrome P450 Family 3 Subfamily A Member 7	Protein Coding	42	GC07M099705	0.132386	https://www.genecards.org/cgi-bin/carddisp.pl?gene=CYP3A7
DNASE1	Deoxyribonuclease 1	Protein Coding	42	GC16P003611	0.132386	https://www.genecards.org/cgi-bin/carddisp.pl?gene=DNASE1
GPD1	Glycerol-3-Phosphate Dehydrogenase 1	Protein Coding	42	GC12P050119	0.132386	https://www.genecards.org/cgi-bin/carddisp.pl?gene=GPD1
PAPPA	Pappalysin 1	Protein Coding	42	GC09P118958	0.132386	https://www.genecards.org/cgi-bin/carddisp.pl?gene=PAPPA
PAPSS2	3'-Phosphoadenosine 5'-Phosphosulfate Synthase 2	Protein Coding	42	GC10P087659	0.132386	https://www.genecards.org/cgi-bin/carddisp.pl?gene=PAPSS2
SLCO2B1	Solute Carrier Organic Anion Transporter Family Member 2B1	Protein Coding	42	GC11P077880	0.132386	https://www.genecards.org/cgi-bin/carddisp.pl?gene=SLCO2B1
TCN2	Transcobalamin 2	Protein Coding	42	GC22P036867	0.132386	https://www.genecards.org/cgi-bin/carddisp.pl?gene=TCN2
VPS33B	VPS33B Late Endosome And Lysosome Associated	Protein Coding	41	GC15M090998	44.0671	https://www.genecards.org/cgi-bin/carddisp.pl?gene=VPS33B
SLC10A2	Solute Carrier Family 10 Member 2	Protein Coding	41	GC13M103043	15.8202	https://www.genecards.org/cgi-bin/carddisp.pl?gene=SLC10A2
NR0B2	Nuclear Receptor Subfamily 0 Group B Member 2	Protein Coding	41	GC01M027095	10.3533	https://www.genecards.org/cgi-bin/carddisp.pl?gene=NR0B2
ATP8A1	ATPase Phospholipid Transporting 8A1	Protein Coding	41	GC04M042410	8.55873	https://www.genecards.org/cgi-bin/carddisp.pl?gene=ATP8A1
MPV17	Mitochondrial Inner Membrane Protein MPV17	Protein Coding	41	GC02M027309	8.46761	https://www.genecards.org/cgi-bin/carddisp.pl?gene=MPV17
ACOX2	Acyl-CoA Oxidase 2	Protein Coding	41	GC03M058490	6.43457	https://www.genecards.org/cgi-bin/carddisp.pl?gene=ACOX2
HNF1B	HNF1 Homeobox B	Protein Coding	41	GC17M037686	6.42962	https://www.genecards.org/cgi-bin/carddisp.pl?gene=HNF1B
FABP6	Fatty Acid Binding Protein 6	Protein Coding	41	GC05P160187	6.17722	https://www.genecards.org/cgi-bin/carddisp.pl?gene=FABP6
SCYL1	SCY1 Like Pseudokinase 1	Protein Coding	41	GC11P065525	6.13322	https://www.genecards.org/cgi-bin/carddisp.pl?gene=SCYL1
HAX1	HCLS1 Associated Protein X-1	Protein Coding	41	GC01P154273	5.67506	https://www.genecards.org/cgi-bin/carddisp.pl?gene=HAX1
ATP11A	ATPase Phospholipid Transporting 11A	Protein Coding	41	GC13P112690	5.66326	https://www.genecards.org/cgi-bin/carddisp.pl?gene=ATP11A
CRHR2	Corticotropin Releasing Hormone Receptor 2	Protein Coding	41	GC07M030651	5.4494	https://www.genecards.org/cgi-bin/carddisp.pl?gene=CRHR2
LIPF	Lipase F, Gastric Type	Protein Coding	41	GC10P088664	5.31702	https://www.genecards.org/cgi-bin/carddisp.pl?gene=LIPF
VPS11	VPS11 Core Subunit Of CORVET And HOPS Complexes	Protein Coding	41	GC11P119067	5.00103	https://www.genecards.org/cgi-bin/carddisp.pl?gene=VPS11
CLDN16	Claudin 16	Protein Coding	41	GC03P190290	4.98467	https://www.genecards.org/cgi-bin/carddisp.pl?gene=CLDN16
CCK	Cholecystokinin	Protein Coding	41	GC03M042274	4.82553	https://www.genecards.org/cgi-bin/carddisp.pl?gene=CCK
GPR35	G Protein-Coupled Receptor 35	Protein Coding	41	GC02P240605	4.68973	https://www.genecards.org/cgi-bin/carddisp.pl?gene=GPR35
IL3	Interleukin 3	Protein Coding	41	GC05P132060	4.61956	https://www.genecards.org/cgi-bin/carddisp.pl?gene=IL3
CD63	CD63 Molecule	Protein Coding	41	GC12M055725	4.50329	https://www.genecards.org/cgi-bin/carddisp.pl?gene=CD63
CCBE1	Collagen And Calcium Binding EGF Domains 1	Protein Coding	41	GC18M059430	4.46302	https://www.genecards.org/cgi-bin/carddisp.pl?gene=CCBE1
LAP3	Leucine Aminopeptidase 3	Protein Coding	41	GC04P018237	4.3195	https://www.genecards.org/cgi-bin/carddisp.pl?gene=LAP3
NBEAL2	Neurobeachin Like 2	Protein Coding	41	GC03P046979	4.30182	https://www.genecards.org/cgi-bin/carddisp.pl?gene=NBEAL2
SLC4A7	Solute Carrier Family 4 Member 7	Protein Coding	41	GC03M027372	4.11835	https://www.genecards.org/cgi-bin/carddisp.pl?gene=SLC4A7
KRT7	Keratin 7	Protein Coding	41	GC12P052232	3.68022	https://www.genecards.org/cgi-bin/carddisp.pl?gene=KRT7
NPC2	NPC Intracellular Cholesterol Transporter 2	Protein Coding	41	GC14M074476	3.47003	https://www.genecards.org/cgi-bin/carddisp.pl?gene=NPC2
POLG2	DNA Polymerase Gamma 2, Accessory Subunit	Protein Coding	41	GC17M064477	3.36698	https://www.genecards.org/cgi-bin/carddisp.pl?gene=POLG2
UGT1A4	UDP Glucuronosyltransferase Family 1 Member A4	Protein Coding	41	GC02P233718	3.08015	https://www.genecards.org/cgi-bin/carddisp.pl?gene=UGT1A4
EARS2	Glutamyl-TRNA Synthetase 2, Mitochondrial	Protein Coding	41	GC16M023538	3.00571	https://www.genecards.org/cgi-bin/carddisp.pl?gene=EARS2
UGT1A10	UDP Glucuronosyltransferase Family 1 Member A10	Protein Coding	41	GC02P233636	2.94777	https://www.genecards.org/cgi-bin/carddisp.pl?gene=UGT1A10
ALG8	ALG8 Alpha-1,3-Glucosyltransferase	Protein Coding	41	GC11M090496	2.60534	https://www.genecards.org/cgi-bin/carddisp.pl?gene=ALG8
GNB2	G Protein Subunit Beta 2	Protein Coding	41	GC07P100673	2.23955	https://www.genecards.org/cgi-bin/carddisp.pl?gene=GNB2
SLC22A8	Solute Carrier Family 22 Member 8	Protein Coding	41	GC11M089659	1.97924	https://www.genecards.org/cgi-bin/carddisp.pl?gene=SLC22A8
IL18	Interleukin 18	Protein Coding	41	GC11M112143	1.93886	https://www.genecards.org/cgi-bin/carddisp.pl?gene=IL18
FARSA	Phenylalanyl-TRNA Synthetase Subunit Alpha	Protein Coding	41	GC19M012922	1.84968	https://www.genecards.org/cgi-bin/carddisp.pl?gene=FARSA
MED23	Mediator Complex Subunit 23	Protein Coding	41	GC06M131573	1.84968	https://www.genecards.org/cgi-bin/carddisp.pl?gene=MED23
HEY1	Hes Related Family BHLH Transcription Factor With YRPW Motif 1	Protein Coding	41	GC08M079764	1.76869	https://www.genecards.org/cgi-bin/carddisp.pl?gene=HEY1
CEACAM3	CEA Cell Adhesion Molecule 3	Protein Coding	41	GC19P041796	1.76229	https://www.genecards.org/cgi-bin/carddisp.pl?gene=CEACAM3
SLC23A1	Solute Carrier Family 23 Member 1	Protein Coding	41	GC05M139377	1.71822	https://www.genecards.org/cgi-bin/carddisp.pl?gene=SLC23A1
LAMP1	Lysosomal Associated Membrane Protein 1	Protein Coding	41	GC13P113297	1.63172	https://www.genecards.org/cgi-bin/carddisp.pl?gene=LAMP1
HLA-E	Major Histocompatibility Complex, Class I, E	Protein Coding	41	GC06P083670	1.44476	https://www.genecards.org/cgi-bin/carddisp.pl?gene=HLA-E
GALE	UDP-Galactose-4-Epimerase	Protein Coding	41	GC01M023795	1.35456	https://www.genecards.org/cgi-bin/carddisp.pl?gene=GALE
CEACAM6	CEA Cell Adhesion Molecule 6	Protein Coding	41	GC19P041750	1.33859	https://www.genecards.org/cgi-bin/carddisp.pl?gene=CEACAM6
SLC23A2	Solute Carrier Family 23 Member 2	Protein Coding	41	GC20M004852	1.32587	https://www.genecards.org/cgi-bin/carddisp.pl?gene=SLC23A2
TAC1	Tachykinin Precursor 1	Protein Coding	41	GC07P097731	1.26366	https://www.genecards.org/cgi-bin/carddisp.pl?gene=TAC1
MPDU1	Mannose-P-Dolichol Utilization Defect 1	Protein Coding	41	GC17P007583	1.24369	https://www.genecards.org/cgi-bin/carddisp.pl?gene=MPDU1
CABIN1	Calcineurin Binding Protein 1	Protein Coding	41	GC22P024011	1.11852	https://www.genecards.org/cgi-bin/carddisp.pl?gene=CABIN1
OLR1	Oxidized Low Density Lipoprotein Receptor 1	Protein Coding	41	GC12M021106	1.07644	https://www.genecards.org/cgi-bin/carddisp.pl?gene=OLR1
BPI	Bactericidal Permeability Increasing Protein	Protein Coding	41	GC20P038304	1.06852	https://www.genecards.org/cgi-bin/carddisp.pl?gene=BPI
DARS2	Aspartyl-TRNA Synthetase 2, Mitochondrial	Protein Coding	41	GC01P173824	1.06499	https://www.genecards.org/cgi-bin/carddisp.pl?gene=DARS2
ESD	Esterase D	Protein Coding	41	GC13M046771	1.0216	https://www.genecards.org/cgi-bin/carddisp.pl?gene=ESD
SOCS3	Suppressor Of Cytokine Signaling 3	Protein Coding	41	GC17M078356	1.0216	https://www.genecards.org/cgi-bin/carddisp.pl?gene=SOCS3
MMACHC	Metabolism Of Cobalamin Associated C	Protein Coding	41	GC01P045500	0.999997	https://www.genecards.org/cgi-bin/carddisp.pl?gene=MMACHC
AHI1	Abelson Helper Integration Site 1	Protein Coding	41	GC06M135283	0.94873	https://www.genecards.org/cgi-bin/carddisp.pl?gene=AHI1
DHDDS	Dehydrodolichyl Diphosphate Synthase Subunit	Protein Coding	41	GC01P026432	0.94873	https://www.genecards.org/cgi-bin/carddisp.pl?gene=DHDDS
GPC1	Glypican 1	Protein Coding	41	GC02P240435	0.94873	https://www.genecards.org/cgi-bin/carddisp.pl?gene=GPC1
IAPP	Islet Amyloid Polypeptide	Protein Coding	41	GC12P021354	0.94873	https://www.genecards.org/cgi-bin/carddisp.pl?gene=IAPP
IQCB1	IQ Motif Containing B1	Protein Coding	41	GC03M121769	0.94873	https://www.genecards.org/cgi-bin/carddisp.pl?gene=IQCB1
CCL5	C-C Motif Chemokine Ligand 5	Protein Coding	41	GC17M035871	0.9296	https://www.genecards.org/cgi-bin/carddisp.pl?gene=CCL5
TBX18	T-Box Transcription Factor 18	Protein Coding	41	GC06M084687	0.90585	https://www.genecards.org/cgi-bin/carddisp.pl?gene=TBX18
LHX3	LIM Homeobox 3	Protein Coding	41	GC09M136196	0.888054	https://www.genecards.org/cgi-bin/carddisp.pl?gene=LHX3
LHX4	LIM Homeobox 4	Protein Coding	41	GC01P180230	0.888054	https://www.genecards.org/cgi-bin/carddisp.pl?gene=LHX4
AK3	Adenylate Kinase 3	Protein Coding	41	GC09M004709	0.797214	https://www.genecards.org/cgi-bin/carddisp.pl?gene=AK3
CCL20	C-C Motif Chemokine Ligand 20	Protein Coding	41	GC02P227842	0.797214	https://www.genecards.org/cgi-bin/carddisp.pl?gene=CCL20
CDX2	Caudal Type Homeobox 2	Protein Coding	41	GC13M027962	0.797214	https://www.genecards.org/cgi-bin/carddisp.pl?gene=CDX2
COG2	Component Of Oligomeric Golgi Complex 2	Protein Coding	41	GC01P230642	0.797214	https://www.genecards.org/cgi-bin/carddisp.pl?gene=COG2
SOX17	SRY-Box Transcription Factor 17	Protein Coding	41	GC08P054457	0.797214	https://www.genecards.org/cgi-bin/carddisp.pl?gene=SOX17
XPNPEP1	X-Prolyl Aminopeptidase 1	Protein Coding	41	GC10M109864	0.797214	https://www.genecards.org/cgi-bin/carddisp.pl?gene=XPNPEP1
S100A6	S100 Calcium Binding Protein A6	Protein Coding	41	GC01M153559	0.769481	https://www.genecards.org/cgi-bin/carddisp.pl?gene=S100A6
HBG2	Hemoglobin Subunit Gamma 2	Protein Coding	41	GC11M006460	0.755668	https://www.genecards.org/cgi-bin/carddisp.pl?gene=HBG2
POU1F1	POU Class 1 Homeobox 1	Protein Coding	41	GC03M087259	0.755668	https://www.genecards.org/cgi-bin/carddisp.pl?gene=POU1F1
AREG	Amphiregulin	Protein Coding	41	GC04P074445	0.637095	https://www.genecards.org/cgi-bin/carddisp.pl?gene=AREG
DNAJC19	DnaJ Heat Shock Protein Family (Hsp40) Member C19	Protein Coding	41	GC03M180983	0.610122	https://www.genecards.org/cgi-bin/carddisp.pl?gene=DNAJC19
FBL	Fibrillarin	Protein Coding	41	GC19M039834	0.610122	https://www.genecards.org/cgi-bin/carddisp.pl?gene=FBL
MLPH	Melanophilin	Protein Coding	41	GC02P237485	0.610122	https://www.genecards.org/cgi-bin/carddisp.pl?gene=MLPH
PASK	PAS Domain Containing Serine/Threonine Kinase	Protein Coding	41	GC02M241106	0.610122	https://www.genecards.org/cgi-bin/carddisp.pl?gene=PASK
SREBF2	Sterol Regulatory Element Binding Transcription Factor 2	Protein Coding	41	GC22P041833	0.610122	https://www.genecards.org/cgi-bin/carddisp.pl?gene=SREBF2
TMLHE	Trimethyllysine Hydroxylase, Epsilon	Protein Coding	41	GC0XM155489	0.610122	https://www.genecards.org/cgi-bin/carddisp.pl?gene=TMLHE
PHB2	Prohibitin 2	Protein Coding	41	GC12M006965	0.536075	https://www.genecards.org/cgi-bin/carddisp.pl?gene=PHB2
AP1G1	Adaptor Related Protein Complex 1 Subunit Gamma 1	Protein Coding	41	GC16M071729	0.517309	https://www.genecards.org/cgi-bin/carddisp.pl?gene=AP1G1
AP1S2	Adaptor Related Protein Complex 1 Subunit Sigma 2	Protein Coding	41	GC0XM015825	0.517309	https://www.genecards.org/cgi-bin/carddisp.pl?gene=AP1S2
CHGB	Chromogranin B	Protein Coding	41	GC20P005911	0.517309	https://www.genecards.org/cgi-bin/carddisp.pl?gene=CHGB
CSF2	Colony Stimulating Factor 2	Protein Coding	41	GC05P132073	0.517309	https://www.genecards.org/cgi-bin/carddisp.pl?gene=CSF2
PRL	Prolactin	Protein Coding	41	GC06M022287	0.517309	https://www.genecards.org/cgi-bin/carddisp.pl?gene=PRL
SLC33A1	Solute Carrier Family 33 Member 1	Protein Coding	41	GC03M155821	0.517309	https://www.genecards.org/cgi-bin/carddisp.pl?gene=SLC33A1
SNAP29	Synaptosome Associated Protein 29	Protein Coding	41	GC22P020859	0.517309	https://www.genecards.org/cgi-bin/carddisp.pl?gene=SNAP29
CDC42BPA	CDC42 Binding Protein Kinase Alpha	Protein Coding	41	GC01M226989	0.516066	https://www.genecards.org/cgi-bin/carddisp.pl?gene=CDC42BPA
HES1	Hes Family BHLH Transcription Factor 1	Protein Coding	41	GC03P194136	0.500602	https://www.genecards.org/cgi-bin/carddisp.pl?gene=HES1
RETN	Resistin	Protein Coding	41	GC19P007669	0.500602	https://www.genecards.org/cgi-bin/carddisp.pl?gene=RETN
PRDX4	Peroxiredoxin 4	Protein Coding	41	GC0XP023665	0.458525	https://www.genecards.org/cgi-bin/carddisp.pl?gene=PRDX4
CCL11	C-C Motif Chemokine Ligand 11	Protein Coding	41	GC17P034285	0.431421	https://www.genecards.org/cgi-bin/carddisp.pl?gene=CCL11
CCR8	C-C Motif Chemokine Receptor 8	Protein Coding	41	GC03P039886	0.431421	https://www.genecards.org/cgi-bin/carddisp.pl?gene=CCR8
CD226	CD226 Molecule	Protein Coding	41	GC18M069831	0.431421	https://www.genecards.org/cgi-bin/carddisp.pl?gene=CD226
CLDN18	Claudin 18	Protein Coding	41	GC03P137998	0.431421	https://www.genecards.org/cgi-bin/carddisp.pl?gene=CLDN18
CNDP2	Carnosine Dipeptidase 2	Protein Coding	41	GC18P074495	0.431421	https://www.genecards.org/cgi-bin/carddisp.pl?gene=CNDP2
KDM4C	Lysine Demethylase 4C	Protein Coding	41	GC09P006720	0.431421	https://www.genecards.org/cgi-bin/carddisp.pl?gene=KDM4C
NAT2	N-Acetyltransferase 2	Protein Coding	41	GC08P018391	0.431421	https://www.genecards.org/cgi-bin/carddisp.pl?gene=NAT2
SPTBN2	Spectrin Beta, Non-Erythrocytic 2	Protein Coding	41	GC11M089939	0.431421	https://www.genecards.org/cgi-bin/carddisp.pl?gene=SPTBN2
UGT2B10	UDP Glucuronosyltransferase Family 2 Member B10	Protein Coding	41	GC04P068816	0.431421	https://www.genecards.org/cgi-bin/carddisp.pl?gene=UGT2B10
UGT2B17	UDP Glucuronosyltransferase Family 2 Member B17	Protein Coding	41	GC04M068537	0.431421	https://www.genecards.org/cgi-bin/carddisp.pl?gene=UGT2B17
NFATC3	Nuclear Factor Of Activated T Cells 3	Protein Coding	41	GC16P068119	0.403689	https://www.genecards.org/cgi-bin/carddisp.pl?gene=NFATC3
PTF1A	Pancreas Associated Transcription Factor 1a	Protein Coding	41	GC10P023194	0.403689	https://www.genecards.org/cgi-bin/carddisp.pl?gene=PTF1A
TRADD	TNFRSF1A Associated Via Death Domain	Protein Coding	41	GC16M067154	0.403689	https://www.genecards.org/cgi-bin/carddisp.pl?gene=TRADD
VPS4A	Vacuolar Protein Sorting 4 Homolog A	Protein Coding	41	GC16P069311	0.403689	https://www.genecards.org/cgi-bin/carddisp.pl?gene=VPS4A
IYD	Iodotyrosine Deiodinase	Protein Coding	41	GC06P150368	0.389875	https://www.genecards.org/cgi-bin/carddisp.pl?gene=IYD
PARS2	Prolyl-TRNA Synthetase 2, Mitochondrial	Protein Coding	41	GC01M054756	0.389875	https://www.genecards.org/cgi-bin/carddisp.pl?gene=PARS2
PEX10	Peroxisomal Biogenesis Factor 10	Protein Coding	41	GC01M002403	0.389875	https://www.genecards.org/cgi-bin/carddisp.pl?gene=PEX10
PEX19	Peroxisomal Biogenesis Factor 19	Protein Coding	41	GC01M160276	0.389875	https://www.genecards.org/cgi-bin/carddisp.pl?gene=PEX19
PEX3	Peroxisomal Biogenesis Factor 3	Protein Coding	41	GC06P143450	0.389875	https://www.genecards.org/cgi-bin/carddisp.pl?gene=PEX3
RHCE	Rh Blood Group CcEe Antigens	Protein Coding	41	GC01M025701	0.389875	https://www.genecards.org/cgi-bin/carddisp.pl?gene=RHCE
RHD	Rh Blood Group D Antigen	Protein Coding	41	GC01P025272	0.389875	https://www.genecards.org/cgi-bin/carddisp.pl?gene=RHD
SAMHD1	SAM And HD Domain Containing Deoxynucleoside Triphosphate Triphosphohydrolase 1	Protein Coding	41	GC20M036890	0.389875	https://www.genecards.org/cgi-bin/carddisp.pl?gene=SAMHD1
SEC23B	SEC23 Homolog B, COPII Coat Complex Component	Protein Coding	41	GC20P018507	0.389875	https://www.genecards.org/cgi-bin/carddisp.pl?gene=SEC23B
SLC30A10	Solute Carrier Family 30 Member 10	Protein Coding	41	GC01M219685	0.389875	https://www.genecards.org/cgi-bin/carddisp.pl?gene=SLC30A10
SPOP	Speckle Type BTB/POZ Protein	Protein Coding	41	GC17M049598	0.389875	https://www.genecards.org/cgi-bin/carddisp.pl?gene=SPOP
SPTB	Spectrin Beta, Erythrocytic	Protein Coding	41	GC14M064746	0.389875	https://www.genecards.org/cgi-bin/carddisp.pl?gene=SPTB
TSHB	Thyroid Stimulating Hormone Subunit Beta	Protein Coding	41	GC01P115029	0.389875	https://www.genecards.org/cgi-bin/carddisp.pl?gene=TSHB
ALG2	ALG2 Alpha-1,3/1,6-Mannosyltransferase	Protein Coding	41	GC09M099216	0.365793	https://www.genecards.org/cgi-bin/carddisp.pl?gene=ALG2
BBS4	Bardet-Biedl Syndrome 4	Protein Coding	41	GC15P072686	0.365793	https://www.genecards.org/cgi-bin/carddisp.pl?gene=BBS4
BMI1	BMI1 Proto-Oncogene, Polycomb Ring Finger	Protein Coding	41	GC10P022326	0.365793	https://www.genecards.org/cgi-bin/carddisp.pl?gene=BMI1
BSCL2	BSCL2 Lipid Droplet Biogenesis Associated, Seipin	Protein Coding	41	GC11M089635	0.365793	https://www.genecards.org/cgi-bin/carddisp.pl?gene=BSCL2
CD82	CD82 Molecule	Protein Coding	41	GC11P044586	0.365793	https://www.genecards.org/cgi-bin/carddisp.pl?gene=CD82
CD9	CD9 Molecule	Protein Coding	41	GC12P021026	0.365793	https://www.genecards.org/cgi-bin/carddisp.pl?gene=CD9
COPS5	COP9 Signalosome Subunit 5	Protein Coding	41	GC08M067043	0.365793	https://www.genecards.org/cgi-bin/carddisp.pl?gene=COPS5
CXCR1	C-X-C Motif Chemokine Receptor 1	Protein Coding	41	GC02M218162	0.365793	https://www.genecards.org/cgi-bin/carddisp.pl?gene=CXCR1
DIO1	Iodothyronine Deiodinase 1	Protein Coding	41	GC01P053891	0.365793	https://www.genecards.org/cgi-bin/carddisp.pl?gene=DIO1
EREG	Epiregulin	Protein Coding	41	GC04P074366	0.365793	https://www.genecards.org/cgi-bin/carddisp.pl?gene=EREG
ETHE1	ETHE1 Persulfide Dioxygenase	Protein Coding	41	GC19M043506	0.365793	https://www.genecards.org/cgi-bin/carddisp.pl?gene=ETHE1
EXOSC3	Exosome Component 3	Protein Coding	41	GC09M037772	0.365793	https://www.genecards.org/cgi-bin/carddisp.pl?gene=EXOSC3
FANCG	FA Complementation Group G	Protein Coding	41	GC09M035073	0.365793	https://www.genecards.org/cgi-bin/carddisp.pl?gene=FANCG
FOXE1	Forkhead Box E1	Protein Coding	41	GC09P097853	0.365793	https://www.genecards.org/cgi-bin/carddisp.pl?gene=FOXE1
GM2A	Ganglioside GM2 Activator	Protein Coding	41	GC05P151212	0.365793	https://www.genecards.org/cgi-bin/carddisp.pl?gene=GM2A
HBEGF	Heparin Binding EGF Like Growth Factor	Protein Coding	41	GC05M140332	0.365793	https://www.genecards.org/cgi-bin/carddisp.pl?gene=HBEGF
HBG1	Hemoglobin Subunit Gamma 1	Protein Coding	41	GC11M006441	0.365793	https://www.genecards.org/cgi-bin/carddisp.pl?gene=HBG1
HOXB13	Homeobox B13	Protein Coding	41	GC17M048960	0.365793	https://www.genecards.org/cgi-bin/carddisp.pl?gene=HOXB13
KLF10	Kruppel Like Factor 10	Protein Coding	41	GC08M102648	0.365793	https://www.genecards.org/cgi-bin/carddisp.pl?gene=KLF10
LMOD1	Leiomodin 1	Protein Coding	41	GC01M201896	0.365793	https://www.genecards.org/cgi-bin/carddisp.pl?gene=LMOD1
MTO1	Mitochondrial TRNA Translation Optimization 1	Protein Coding	41	GC06P073461	0.365793	https://www.genecards.org/cgi-bin/carddisp.pl?gene=MTO1
MTX2	Metaxin 2	Protein Coding	41	GC02P176269	0.365793	https://www.genecards.org/cgi-bin/carddisp.pl?gene=MTX2
OFD1	OFD1 Centriole And Centriolar Satellite Protein	Protein Coding	41	GC0XP013714	0.365793	https://www.genecards.org/cgi-bin/carddisp.pl?gene=OFD1
PGF	Placental Growth Factor	Protein Coding	41	GC14M074941	0.365793	https://www.genecards.org/cgi-bin/carddisp.pl?gene=PGF
PLXNA1	Plexin A1	Protein Coding	41	GC03P126988	0.365793	https://www.genecards.org/cgi-bin/carddisp.pl?gene=PLXNA1
PRPF4	Pre-MRNA Processing Factor 4	Protein Coding	41	GC09P113275	0.365793	https://www.genecards.org/cgi-bin/carddisp.pl?gene=PRPF4
PRPF8	Pre-MRNA Processing Factor 8	Protein Coding	41	GC17M001650	0.365793	https://www.genecards.org/cgi-bin/carddisp.pl?gene=PRPF8
RPL31	Ribosomal Protein L31	Protein Coding	41	GC02P100985	0.365793	https://www.genecards.org/cgi-bin/carddisp.pl?gene=RPL31
SERPINB5	Serpin Family B Member 5	Protein Coding	41	GC18P063476	0.365793	https://www.genecards.org/cgi-bin/carddisp.pl?gene=SERPINB5
SLC39A4	Solute Carrier Family 39 Member 4	Protein Coding	41	GC08M144409	0.365793	https://www.genecards.org/cgi-bin/carddisp.pl?gene=SLC39A4
STK33	Serine/Threonine Kinase 33	Protein Coding	41	GC11M008335	0.365793	https://www.genecards.org/cgi-bin/carddisp.pl?gene=STK33
SUFU	SUFU Negative Regulator Of Hedgehog Signaling	Protein Coding	41	GC10P102503	0.365793	https://www.genecards.org/cgi-bin/carddisp.pl?gene=SUFU
SULF1	Sulfatase 1	Protein Coding	41	GC08P069466	0.365793	https://www.genecards.org/cgi-bin/carddisp.pl?gene=SULF1
TFF1	Trefoil Factor 1	Protein Coding	41	GC21M042362	0.365793	https://www.genecards.org/cgi-bin/carddisp.pl?gene=TFF1
TNFRSF6B	TNF Receptor Superfamily Member 6b	Protein Coding	41	GC20P063696	0.365793	https://www.genecards.org/cgi-bin/carddisp.pl?gene=TNFRSF6B
TPX2	TPX2 Microtubule Nucleation Factor	Protein Coding	41	GC20P031739	0.365793	https://www.genecards.org/cgi-bin/carddisp.pl?gene=TPX2
TRH	Thyrotropin Releasing Hormone	Protein Coding	41	GC03P129974	0.365793	https://www.genecards.org/cgi-bin/carddisp.pl?gene=TRH
TRIM21	Tripartite Motif Containing 21	Protein Coding	41	GC11M004384	0.365793	https://www.genecards.org/cgi-bin/carddisp.pl?gene=TRIM21
TRNT1	TRNA Nucleotidyl Transferase 1	Protein Coding	41	GC03P003126	0.365793	https://www.genecards.org/cgi-bin/carddisp.pl?gene=TRNT1
TUSC3	Tumor Suppressor Candidate 3	Protein Coding	41	GC08P015417	0.365793	https://www.genecards.org/cgi-bin/carddisp.pl?gene=TUSC3
VANGL2	VANGL Planar Cell Polarity Protein 2	Protein Coding	41	GC01P160400	0.365793	https://www.genecards.org/cgi-bin/carddisp.pl?gene=VANGL2
VASP	Vasodilator Stimulated Phosphoprotein	Protein Coding	41	GC19P066899	0.365793	https://www.genecards.org/cgi-bin/carddisp.pl?gene=VASP
IFNA2	Interferon Alpha 2	Protein Coding	41	GC09M021384	0.271302	https://www.genecards.org/cgi-bin/carddisp.pl?gene=IFNA2
SELE	Selectin E	Protein Coding	41	GC01M169722	0.271302	https://www.genecards.org/cgi-bin/carddisp.pl?gene=SELE
SLC28A2	Solute Carrier Family 28 Member 2	Protein Coding	41	GC15P045252	0.271302	https://www.genecards.org/cgi-bin/carddisp.pl?gene=SLC28A2
SPINT1	Serine Peptidase Inhibitor, Kunitz Type 1	Protein Coding	41	GC15P040844	0.271302	https://www.genecards.org/cgi-bin/carddisp.pl?gene=SPINT1
TIMP2	TIMP Metallopeptidase Inhibitor 2	Protein Coding	41	GC17M078852	0.271302	https://www.genecards.org/cgi-bin/carddisp.pl?gene=TIMP2
TTPA	Alpha Tocopherol Transfer Protein	Protein Coding	41	GC08M063048	0.271302	https://www.genecards.org/cgi-bin/carddisp.pl?gene=TTPA
KLF6	Kruppel Like Factor 6	Protein Coding	41	GC10M003779	0.187223	https://www.genecards.org/cgi-bin/carddisp.pl?gene=KLF6
SKIL	SKI Like Proto-Oncogene	Protein Coding	41	GC03P170357	0.187223	https://www.genecards.org/cgi-bin/carddisp.pl?gene=SKIL
SLC22A7	Solute Carrier Family 22 Member 7	Protein Coding	41	GC06P083920	0.187223	https://www.genecards.org/cgi-bin/carddisp.pl?gene=SLC22A7
ANKRD1	Ankyrin Repeat Domain 1	Protein Coding	41	GC10M090912	0.132386	https://www.genecards.org/cgi-bin/carddisp.pl?gene=ANKRD1
ANO1	Anoctamin 1	Protein Coding	41	GC11P070317	0.132386	https://www.genecards.org/cgi-bin/carddisp.pl?gene=ANO1
GDF11	Growth Differentiation Factor 11	Protein Coding	41	GC12P055743	0.132386	https://www.genecards.org/cgi-bin/carddisp.pl?gene=GDF11
KMT2D	Lysine Methyltransferase 2D	Protein Coding	41	GC12M049018	0.132386	https://www.genecards.org/cgi-bin/carddisp.pl?gene=KMT2D
KRT9	Keratin 9	Protein Coding	41	GC17M041565	0.132386	https://www.genecards.org/cgi-bin/carddisp.pl?gene=KRT9
RRAS	RAS Related	Protein Coding	41	GC19M049635	0.132386	https://www.genecards.org/cgi-bin/carddisp.pl?gene=RRAS
SP3	Sp3 Transcription Factor	Protein Coding	41	GC02M173882	0.132386	https://www.genecards.org/cgi-bin/carddisp.pl?gene=SP3
ATP8B1	ATPase Phospholipid Transporting 8B1	Protein Coding	40	GC18M057646	102.305	https://www.genecards.org/cgi-bin/carddisp.pl?gene=ATP8B1
HSD3B7	Hydroxy-Delta-5-Steroid Dehydrogenase, 3 Beta- And Steroid Delta-Isomerase 7	Protein Coding	40	GC16P030985	23.5925	https://www.genecards.org/cgi-bin/carddisp.pl?gene=HSD3B7
GPT	Glutamic--Pyruvic Transaminase	Protein Coding	40	GC08P144502	12.5266	https://www.genecards.org/cgi-bin/carddisp.pl?gene=GPT
ATP8A2	ATPase Phospholipid Transporting 8A2	Protein Coding	40	GC13P025453	7.13073	https://www.genecards.org/cgi-bin/carddisp.pl?gene=ATP8A2
VPS33A	VPS33A Core Subunit Of CORVET And HOPS Complexes	Protein Coding	40	GC12M122229	5.72711	https://www.genecards.org/cgi-bin/carddisp.pl?gene=VPS33A
ATP11B	ATPase Phospholipid Transporting 11B (Putative)	Protein Coding	40	GC03P182793	5.49604	https://www.genecards.org/cgi-bin/carddisp.pl?gene=ATP11B
SST	Somatostatin	Protein Coding	40	GC03M187668	5.48116	https://www.genecards.org/cgi-bin/carddisp.pl?gene=SST
ADAMTS12	ADAM Metallopeptidase With Thrombospondin Type 1 Motif 12	Protein Coding	40	GC05M033524	5.4494	https://www.genecards.org/cgi-bin/carddisp.pl?gene=ADAMTS12
AKAP8	A-Kinase Anchoring Protein 8	Protein Coding	40	GC19M015354	4.50329	https://www.genecards.org/cgi-bin/carddisp.pl?gene=AKAP8
INCENP	Inner Centromere Protein	Protein Coding	40	GC11P062142	4.50329	https://www.genecards.org/cgi-bin/carddisp.pl?gene=INCENP
NCAPD2	Non-SMC Condensin I Complex Subunit D2	Protein Coding	40	GC12P006493	4.50329	https://www.genecards.org/cgi-bin/carddisp.pl?gene=NCAPD2
SMC4	Structural Maintenance Of Chromosomes 4	Protein Coding	40	GC03P160399	4.50329	https://www.genecards.org/cgi-bin/carddisp.pl?gene=SMC4
STX3	Syntaxin 3	Protein Coding	40	GC11P059713	3.74498	https://www.genecards.org/cgi-bin/carddisp.pl?gene=STX3
NEK8	NIMA Related Kinase 8	Protein Coding	40	GC17P028725	3.64608	https://www.genecards.org/cgi-bin/carddisp.pl?gene=NEK8
BCAP31	B Cell Receptor Associated Protein 31	Protein Coding	40	GC0XM153701	3.44837	https://www.genecards.org/cgi-bin/carddisp.pl?gene=BCAP31
IFT140	Intraflagellar Transport 140	Protein Coding	40	GC16M007076	3.37151	https://www.genecards.org/cgi-bin/carddisp.pl?gene=IFT140
SOX18	SRY-Box Transcription Factor 18	Protein Coding	40	GC20M064047	3.30903	https://www.genecards.org/cgi-bin/carddisp.pl?gene=SOX18
SAA1	Serum Amyloid A1	Protein Coding	40	GC11P018510	3.30807	https://www.genecards.org/cgi-bin/carddisp.pl?gene=SAA1
IMMT	Inner Membrane Mitochondrial Protein	Protein Coding	40	GC02M086144	3.14892	https://www.genecards.org/cgi-bin/carddisp.pl?gene=IMMT
TNPO3	Transportin 3	Protein Coding	40	GC07M128954	3.06338	https://www.genecards.org/cgi-bin/carddisp.pl?gene=TNPO3
CYP8B1	Cytochrome P450 Family 8 Subfamily B Member 1	Protein Coding	40	GC03M042856	3.05658	https://www.genecards.org/cgi-bin/carddisp.pl?gene=CYP8B1
UGT1A7	UDP Glucuronosyltransferase Family 1 Member A7	Protein Coding	40	GC02P233681	2.94777	https://www.genecards.org/cgi-bin/carddisp.pl?gene=UGT1A7
TTC19	Tetratricopeptide Repeat Domain 19	Protein Coding	40	GC17P015999	2.74017	https://www.genecards.org/cgi-bin/carddisp.pl?gene=TTC19
UQCRQ	Ubiquinol-Cytochrome C Reductase Complex III Subunit VII	Protein Coding	40	GC05P132866	2.74017	https://www.genecards.org/cgi-bin/carddisp.pl?gene=UQCRQ
TULP3	TUB Like Protein 3	Protein Coding	40	GC12P002877	2.61584	https://www.genecards.org/cgi-bin/carddisp.pl?gene=TULP3
GNGT1	G Protein Subunit Gamma Transducin 1	Protein Coding	40	GC07P093591	2.50948	https://www.genecards.org/cgi-bin/carddisp.pl?gene=GNGT1
SLC27A5	Solute Carrier Family 27 Member 5	Protein Coding	40	GC19M058479	2.21677	https://www.genecards.org/cgi-bin/carddisp.pl?gene=SLC27A5
MRPL44	Mitochondrial Ribosomal Protein L44	Protein Coding	40	GC02P223957	2.21547	https://www.genecards.org/cgi-bin/carddisp.pl?gene=MRPL44
PITRM1	Pitrilysin Metallopeptidase 1	Protein Coding	40	GC10M003138	2.08439	https://www.genecards.org/cgi-bin/carddisp.pl?gene=PITRM1
AGK	Acylglycerol Kinase	Protein Coding	40	GC07P141551	1.84968	https://www.genecards.org/cgi-bin/carddisp.pl?gene=AGK
CLASP1	Cytoplasmic Linker Associated Protein 1	Protein Coding	40	GC02M121337	1.84968	https://www.genecards.org/cgi-bin/carddisp.pl?gene=CLASP1
FANCE	FA Complementation Group E	Protein Coding	40	GC06P083825	1.84968	https://www.genecards.org/cgi-bin/carddisp.pl?gene=FANCE
KIF20A	Kinesin Family Member 20A	Protein Coding	40	GC05P138189	1.84968	https://www.genecards.org/cgi-bin/carddisp.pl?gene=KIF20A
SHOC2	SHOC2 Leucine Rich Repeat Scaffold Protein	Protein Coding	40	GC10P110919	1.84968	https://www.genecards.org/cgi-bin/carddisp.pl?gene=SHOC2
IL17A	Interleukin 17A	Protein Coding	40	GC06P052186	1.81882	https://www.genecards.org/cgi-bin/carddisp.pl?gene=IL17A
DLL3	Delta Like Canonical Notch Ligand 3	Protein Coding	40	GC19P039498	1.76869	https://www.genecards.org/cgi-bin/carddisp.pl?gene=DLL3
GCG	Glucagon	Protein Coding	40	GC02M162142	1.70255	https://www.genecards.org/cgi-bin/carddisp.pl?gene=GCG
HLA-DPA1	Major Histocompatibility Complex, Class II, DP Alpha 1	Protein Coding	40	GC06M033064	1.44476	https://www.genecards.org/cgi-bin/carddisp.pl?gene=HLA-DPA1
SHBG	Sex Hormone Binding Globulin	Protein Coding	40	GC17P007613	1.44476	https://www.genecards.org/cgi-bin/carddisp.pl?gene=SHBG
NAGS	N-Acetylglutamate Synthase	Protein Coding	40	GC17P044004	1.33048	https://www.genecards.org/cgi-bin/carddisp.pl?gene=NAGS
DMBT1	Deleted In Malignant Brain Tumors 1	Protein Coding	40	GC10P122560	1.31328	https://www.genecards.org/cgi-bin/carddisp.pl?gene=DMBT1
MX1	MX Dynamin Like GTPase 1	Protein Coding	40	GC21P041420	1.25574	https://www.genecards.org/cgi-bin/carddisp.pl?gene=MX1
ASAH2	N-Acylsphingosine Amidohydrolase 2	Protein Coding	40	GC10M050182	1.24722	https://www.genecards.org/cgi-bin/carddisp.pl?gene=ASAH2
IFT88	Intraflagellar Transport 88	Protein Coding	40	GC13P020566	1.16301	https://www.genecards.org/cgi-bin/carddisp.pl?gene=IFT88
VIL1	Villin 1	Protein Coding	40	GC02P218419	1.1462	https://www.genecards.org/cgi-bin/carddisp.pl?gene=VIL1
MUC5AC	Mucin 5AC, Oligomeric Mucus/Gel-Forming	Protein Coding	40	GC11P001810	1.06852	https://www.genecards.org/cgi-bin/carddisp.pl?gene=MUC5AC
FUCA2	Alpha-L-Fucosidase 2	Protein Coding	40	GC06M143494	1.0216	https://www.genecards.org/cgi-bin/carddisp.pl?gene=FUCA2
UROS	Uroporphyrinogen III Synthase	Protein Coding	40	GC10M125784	0.984437	https://www.genecards.org/cgi-bin/carddisp.pl?gene=UROS
NUP210	Nucleoporin 210	Protein Coding	40	GC03M020709	0.975915	https://www.genecards.org/cgi-bin/carddisp.pl?gene=NUP210
SP100	SP100 Nuclear Antigen	Protein Coding	40	GC02P230415	0.975915	https://www.genecards.org/cgi-bin/carddisp.pl?gene=SP100
CEP290	Centrosomal Protein 290	Protein Coding	40	GC12M088049	0.94873	https://www.genecards.org/cgi-bin/carddisp.pl?gene=CEP290
MCAT	Malonyl-CoA-Acyl Carrier Protein Transacylase	Protein Coding	40	GC22M043132	0.90585	https://www.genecards.org/cgi-bin/carddisp.pl?gene=MCAT
UGT2B4	UDP Glucuronosyltransferase Family 2 Member B4	Protein Coding	40	GC04M069484	0.889946	https://www.genecards.org/cgi-bin/carddisp.pl?gene=UGT2B4
PROP1	PROP Paired-Like Homeobox 1	Protein Coding	40	GC05M177992	0.888054	https://www.genecards.org/cgi-bin/carddisp.pl?gene=PROP1
NTS	Neurotensin	Protein Coding	40	GC12P085876	0.863971	https://www.genecards.org/cgi-bin/carddisp.pl?gene=NTS
IL16	Interleukin 16	Protein Coding	40	GC15P081159	0.83511	https://www.genecards.org/cgi-bin/carddisp.pl?gene=IL16
SLC35A2	Solute Carrier Family 35 Member A2	Protein Coding	40	GC0XM048903	0.83511	https://www.genecards.org/cgi-bin/carddisp.pl?gene=SLC35A2
APOA4	Apolipoprotein A4	Protein Coding	40	GC11M116820	0.797214	https://www.genecards.org/cgi-bin/carddisp.pl?gene=APOA4
COG4	Component Of Oligomeric Golgi Complex 4	Protein Coding	40	GC16M070737	0.797214	https://www.genecards.org/cgi-bin/carddisp.pl?gene=COG4
DNAL1	Dynein Axonemal Light Chain 1	Protein Coding	40	GC14P073644	0.797214	https://www.genecards.org/cgi-bin/carddisp.pl?gene=DNAL1
GDF15	Growth Differentiation Factor 15	Protein Coding	40	GC19P066244	0.797214	https://www.genecards.org/cgi-bin/carddisp.pl?gene=GDF15
GLIS2	GLIS Family Zinc Finger 2	Protein Coding	40	GC16P011774	0.797214	https://www.genecards.org/cgi-bin/carddisp.pl?gene=GLIS2
MSLN	Mesothelin	Protein Coding	40	GC16P011632	0.797214	https://www.genecards.org/cgi-bin/carddisp.pl?gene=MSLN
MUC4	Mucin 4, Cell Surface Associated	Protein Coding	40	GC03M195746	0.797214	https://www.genecards.org/cgi-bin/carddisp.pl?gene=MUC4
RPGR	Retinitis Pigmentosa GTPase Regulator	Protein Coding	40	GC0XM038269	0.797214	https://www.genecards.org/cgi-bin/carddisp.pl?gene=RPGR
TNFRSF25	TNF Receptor Superfamily Member 25	Protein Coding	40	GC01M006460	0.797214	https://www.genecards.org/cgi-bin/carddisp.pl?gene=TNFRSF25
NBAS	NBAS Subunit Of NRZ Tethering Complex	Protein Coding	40	GC02M014783	0.755668	https://www.genecards.org/cgi-bin/carddisp.pl?gene=NBAS
PEX26	Peroxisomal Biogenesis Factor 26	Protein Coding	40	GC22P018780	0.755668	https://www.genecards.org/cgi-bin/carddisp.pl?gene=PEX26
IGF2BP3	Insulin Like Growth Factor 2 MRNA Binding Protein 3	Protein Coding	40	GC07M023316	0.637095	https://www.genecards.org/cgi-bin/carddisp.pl?gene=IGF2BP3
PECAM1	Platelet And Endothelial Cell Adhesion Molecule 1	Protein Coding	40	GC17M064319	0.637095	https://www.genecards.org/cgi-bin/carddisp.pl?gene=PECAM1
ANGPTL6	Angiopoietin Like 6	Protein Coding	40	GC19M010092	0.610122	https://www.genecards.org/cgi-bin/carddisp.pl?gene=ANGPTL6
CAMTA1	Calmodulin Binding Transcription Activator 1	Protein Coding	40	GC01P006966	0.610122	https://www.genecards.org/cgi-bin/carddisp.pl?gene=CAMTA1
CYP46A1	Cytochrome P450 Family 46 Subfamily A Member 1	Protein Coding	40	GC14P099684	0.610122	https://www.genecards.org/cgi-bin/carddisp.pl?gene=CYP46A1
FDX1	Ferredoxin 1	Protein Coding	40	GC11P110429	0.610122	https://www.genecards.org/cgi-bin/carddisp.pl?gene=FDX1
SCAP	SREBF Chaperone	Protein Coding	40	GC03M047413	0.610122	https://www.genecards.org/cgi-bin/carddisp.pl?gene=SCAP
SIGLEC1	Sialic Acid Binding Ig Like Lectin 1	Protein Coding	40	GC20M003686	0.610122	https://www.genecards.org/cgi-bin/carddisp.pl?gene=SIGLEC1
SLC26A9	Solute Carrier Family 26 Member 9	Protein Coding	40	GC01M205883	0.589118	https://www.genecards.org/cgi-bin/carddisp.pl?gene=SLC26A9
SLC6A14	Solute Carrier Family 6 Member 14	Protein Coding	40	GC0XP116436	0.589118	https://www.genecards.org/cgi-bin/carddisp.pl?gene=SLC6A14
NT5C3A	5'-Nucleotidase, Cytosolic IIIA	Protein Coding	40	GC07M033014	0.570902	https://www.genecards.org/cgi-bin/carddisp.pl?gene=NT5C3A
PNPLA3	Patatin Like Phospholipase Domain Containing 3	Protein Coding	40	GC22P043923	0.570902	https://www.genecards.org/cgi-bin/carddisp.pl?gene=PNPLA3
APEH	Acylaminoacyl-Peptide Hydrolase	Protein Coding	40	GC03P049673	0.567327	https://www.genecards.org/cgi-bin/carddisp.pl?gene=APEH
KRT20	Keratin 20	Protein Coding	40	GC17M040875	0.553015	https://www.genecards.org/cgi-bin/carddisp.pl?gene=KRT20
MAP1LC3A	Microtubule Associated Protein 1 Light Chain 3 Alpha	Protein Coding	40	GC20P034546	0.536075	https://www.genecards.org/cgi-bin/carddisp.pl?gene=MAP1LC3A
MAP1LC3B	Microtubule Associated Protein 1 Light Chain 3 Beta	Protein Coding	40	GC16P087384	0.536075	https://www.genecards.org/cgi-bin/carddisp.pl?gene=MAP1LC3B
ALG9	ALG9 Alpha-1,2-Mannosyltransferase	Protein Coding	40	GC11M112437	0.517309	https://www.genecards.org/cgi-bin/carddisp.pl?gene=ALG9
CEP164	Centrosomal Protein 164	Protein Coding	40	GC11P117314	0.517309	https://www.genecards.org/cgi-bin/carddisp.pl?gene=CEP164
CEP63	Centrosomal Protein 63	Protein Coding	40	GC03P134485	0.517309	https://www.genecards.org/cgi-bin/carddisp.pl?gene=CEP63
EPO	Erythropoietin	Protein Coding	40	GC07P100720	0.517309	https://www.genecards.org/cgi-bin/carddisp.pl?gene=EPO
GTPBP3	GTP Binding Protein 3, Mitochondrial	Protein Coding	40	GC19P066224	0.517309	https://www.genecards.org/cgi-bin/carddisp.pl?gene=GTPBP3
MARS2	Methionyl-TRNA Synthetase 2, Mitochondrial	Protein Coding	40	GC02P197705	0.517309	https://www.genecards.org/cgi-bin/carddisp.pl?gene=MARS2
MOCS2	Molybdenum Cofactor Synthesis 2	Protein Coding	40	GC05M053095	0.517309	https://www.genecards.org/cgi-bin/carddisp.pl?gene=MOCS2
UBR5	Ubiquitin Protein Ligase E3 Component N-Recognin 5	Protein Coding	40	GC08M102252	0.517309	https://www.genecards.org/cgi-bin/carddisp.pl?gene=UBR5
ATP10A	ATPase Phospholipid Transporting 10A (Putative)	Protein Coding	40	GC15M025666	0.500602	https://www.genecards.org/cgi-bin/carddisp.pl?gene=ATP10A
ENTPD2	Ectonucleoside Triphosphate Diphosphohydrolase 2	Protein Coding	40	GC09M137048	0.458525	https://www.genecards.org/cgi-bin/carddisp.pl?gene=ENTPD2
DNA2	DNA Replication Helicase/Nuclease 2	Protein Coding	40	GC10M068414	0.431421	https://www.genecards.org/cgi-bin/carddisp.pl?gene=DNA2
FCN1	Ficolin 1	Protein Coding	40	GC09M135133	0.431421	https://www.genecards.org/cgi-bin/carddisp.pl?gene=FCN1
GNA12	G Protein Subunit Alpha 12	Protein Coding	40	GC07M002728	0.431421	https://www.genecards.org/cgi-bin/carddisp.pl?gene=GNA12
LRRC32	Leucine Rich Repeat Containing 32	Protein Coding	40	GC11M076657	0.431421	https://www.genecards.org/cgi-bin/carddisp.pl?gene=LRRC32
PPIG	Peptidylprolyl Isomerase G	Protein Coding	40	GC02P169584	0.431421	https://www.genecards.org/cgi-bin/carddisp.pl?gene=PPIG
SIL1	SIL1 Nucleotide Exchange Factor	Protein Coding	40	GC05M138957	0.431421	https://www.genecards.org/cgi-bin/carddisp.pl?gene=SIL1
CYB5B	Cytochrome B5 Type B	Protein Coding	40	GC16P069474	0.403689	https://www.genecards.org/cgi-bin/carddisp.pl?gene=CYB5B
ALG6	ALG6 Alpha-1,3-Glucosyltransferase	Protein Coding	40	GC01P063367	0.389875	https://www.genecards.org/cgi-bin/carddisp.pl?gene=ALG6
COX4I2	Cytochrome C Oxidase Subunit 4I2	Protein Coding	40	GC20P031637	0.389875	https://www.genecards.org/cgi-bin/carddisp.pl?gene=COX4I2
DEF6	DEF6 Guanine Nucleotide Exchange Factor	Protein Coding	40	GC06P083820	0.389875	https://www.genecards.org/cgi-bin/carddisp.pl?gene=DEF6
IL18BP	Interleukin 18 Binding Protein	Protein Coding	40	GC11P071998	0.389875	https://www.genecards.org/cgi-bin/carddisp.pl?gene=IL18BP
KMT2E	Lysine Methyltransferase 2E (Inactive)	Protein Coding	40	GC07P105002	0.389875	https://www.genecards.org/cgi-bin/carddisp.pl?gene=KMT2E
PEX11B	Peroxisomal Biogenesis Factor 11 Beta	Protein Coding	40	GC01M145911	0.389875	https://www.genecards.org/cgi-bin/carddisp.pl?gene=PEX11B
PEX13	Peroxisomal Biogenesis Factor 13	Protein Coding	40	GC02P061017	0.389875	https://www.genecards.org/cgi-bin/carddisp.pl?gene=PEX13
SP110	SP110 Nuclear Body Protein	Protein Coding	40	GC02M230167	0.389875	https://www.genecards.org/cgi-bin/carddisp.pl?gene=SP110
STX11	Syntaxin 11	Protein Coding	40	GC06P144182	0.389875	https://www.genecards.org/cgi-bin/carddisp.pl?gene=STX11
TREX1	Three Prime Repair Exonuclease 1	Protein Coding	40	GC03P048977	0.389875	https://www.genecards.org/cgi-bin/carddisp.pl?gene=TREX1
TFF2	Trefoil Factor 2	Protein Coding	40	GC21M042346	0.383679	https://www.genecards.org/cgi-bin/carddisp.pl?gene=TFF2
ANXA6	Annexin A6	Protein Coding	40	GC05M151100	0.365793	https://www.genecards.org/cgi-bin/carddisp.pl?gene=ANXA6
ARTN	Artemin	Protein Coding	40	GC01P043933	0.365793	https://www.genecards.org/cgi-bin/carddisp.pl?gene=ARTN
ASCC1	Activating Signal Cointegrator 1 Complex Subunit 1	Protein Coding	40	GC10M072096	0.365793	https://www.genecards.org/cgi-bin/carddisp.pl?gene=ASCC1
ATP4A	ATPase H+/K+ Transporting Subunit Alpha	Protein Coding	40	GC19M066540	0.365793	https://www.genecards.org/cgi-bin/carddisp.pl?gene=ATP4A
B3GALT5	Beta-1,3-Galactosyltransferase 5	Protein Coding	40	GC21P039556	0.365793	https://www.genecards.org/cgi-bin/carddisp.pl?gene=B3GALT5
BNIP3	BCL2 Interacting Protein 3	Protein Coding	40	GC10M131966	0.365793	https://www.genecards.org/cgi-bin/carddisp.pl?gene=BNIP3
CAPN10	Calpain 10	Protein Coding	40	GC02P240586	0.365793	https://www.genecards.org/cgi-bin/carddisp.pl?gene=CAPN10
CCNE2	Cyclin E2	Protein Coding	40	GC08M094879	0.365793	https://www.genecards.org/cgi-bin/carddisp.pl?gene=CCNE2
CCNG1	Cyclin G1	Protein Coding	40	GC05P163438	0.365793	https://www.genecards.org/cgi-bin/carddisp.pl?gene=CCNG1
CERS1	Ceramide Synthase 1	Protein Coding	40	GC19M018868	0.365793	https://www.genecards.org/cgi-bin/carddisp.pl?gene=CERS1
D2HGDH	D-2-Hydroxyglutarate Dehydrogenase	Protein Coding	40	GC02P241734	0.365793	https://www.genecards.org/cgi-bin/carddisp.pl?gene=D2HGDH
DECR1	2,4-Dienoyl-CoA Reductase 1	Protein Coding	40	GC08P090001	0.365793	https://www.genecards.org/cgi-bin/carddisp.pl?gene=DECR1
DIO2	Iodothyronine Deiodinase 2	Protein Coding	40	GC14M080197	0.365793	https://www.genecards.org/cgi-bin/carddisp.pl?gene=DIO2
FGF7	Fibroblast Growth Factor 7	Protein Coding	40	GC15P049423	0.365793	https://www.genecards.org/cgi-bin/carddisp.pl?gene=FGF7
GFM2	GTP Dependent Ribosome Recycling Factor Mitochondrial 2	Protein Coding	40	GC05M074721	0.365793	https://www.genecards.org/cgi-bin/carddisp.pl?gene=GFM2
HHEX	Hematopoietically Expressed Homeobox	Protein Coding	40	GC10P092689	0.365793	https://www.genecards.org/cgi-bin/carddisp.pl?gene=HHEX
KCNK6	Potassium Two Pore Domain Channel Subfamily K Member 6	Protein Coding	40	GC19P038319	0.365793	https://www.genecards.org/cgi-bin/carddisp.pl?gene=KCNK6
KLRK1	Killer Cell Lectin Like Receptor K1	Protein Coding	40	GC12M021107	0.365793	https://www.genecards.org/cgi-bin/carddisp.pl?gene=KLRK1
LRBA	LPS Responsive Beige-Like Anchor Protein	Protein Coding	40	GC04M150264	0.365793	https://www.genecards.org/cgi-bin/carddisp.pl?gene=LRBA
LTA	Lymphotoxin Alpha	Protein Coding	40	GC06P083693	0.365793	https://www.genecards.org/cgi-bin/carddisp.pl?gene=LTA
MGAT4B	Alpha-1,3-Mannosyl-Glycoprotein 4-Beta-N-Acetylglucosaminyltransferase B	Protein Coding	40	GC05M179797	0.365793	https://www.genecards.org/cgi-bin/carddisp.pl?gene=MGAT4B
MORC2	MORC Family CW-Type Zinc Finger 2	Protein Coding	40	GC22M030925	0.365793	https://www.genecards.org/cgi-bin/carddisp.pl?gene=MORC2
MTMR4	Myotubularin Related Protein 4	Protein Coding	40	GC17M058489	0.365793	https://www.genecards.org/cgi-bin/carddisp.pl?gene=MTMR4
NTSR1	Neurotensin Receptor 1	Protein Coding	40	GC20P062708	0.365793	https://www.genecards.org/cgi-bin/carddisp.pl?gene=NTSR1
ORC4	Origin Recognition Complex Subunit 4	Protein Coding	40	GC02M147930	0.365793	https://www.genecards.org/cgi-bin/carddisp.pl?gene=ORC4
RBM10	RNA Binding Motif Protein 10	Protein Coding	40	GC0XP047566	0.365793	https://www.genecards.org/cgi-bin/carddisp.pl?gene=RBM10
REG1A	Regenerating Family Member 1 Alpha	Protein Coding	40	GC02P079120	0.365793	https://www.genecards.org/cgi-bin/carddisp.pl?gene=REG1A
RIN2	Ras And Rab Interactor 2	Protein Coding	40	GC20P019759	0.365793	https://www.genecards.org/cgi-bin/carddisp.pl?gene=RIN2
RPL9	Ribosomal Protein L9	Protein Coding	40	GC04M039452	0.365793	https://www.genecards.org/cgi-bin/carddisp.pl?gene=RPL9
S100A2	S100 Calcium Binding Protein A2	Protein Coding	40	GC01M153561	0.365793	https://www.genecards.org/cgi-bin/carddisp.pl?gene=S100A2
SLC38A1	Solute Carrier Family 38 Member 1	Protein Coding	40	GC12M046183	0.365793	https://www.genecards.org/cgi-bin/carddisp.pl?gene=SLC38A1
SMPD2	Sphingomyelin Phosphodiesterase 2	Protein Coding	40	GC06P109440	0.365793	https://www.genecards.org/cgi-bin/carddisp.pl?gene=SMPD2
SNRPE	Small Nuclear Ribonucleoprotein Polypeptide E	Protein Coding	40	GC01P203912	0.365793	https://www.genecards.org/cgi-bin/carddisp.pl?gene=SNRPE
TK2	Thymidine Kinase 2	Protein Coding	40	GC16M066508	0.365793	https://www.genecards.org/cgi-bin/carddisp.pl?gene=TK2
TRIP4	Thyroid Hormone Receptor Interactor 4	Protein Coding	40	GC15P117521	0.365793	https://www.genecards.org/cgi-bin/carddisp.pl?gene=TRIP4
ABCD2	ATP Binding Cassette Subfamily D Member 2	Protein Coding	40	GC12M039530	0.271302	https://www.genecards.org/cgi-bin/carddisp.pl?gene=ABCD2
HSD17B12	Hydroxysteroid 17-Beta Dehydrogenase 12	Protein Coding	40	GC11P043652	0.271302	https://www.genecards.org/cgi-bin/carddisp.pl?gene=HSD17B12
LPA	Lipoprotein(A)	Protein Coding	40	GC06M160531	0.2293	https://www.genecards.org/cgi-bin/carddisp.pl?gene=LPA
ASRGL1	Asparaginase And Isoaspartyl Peptidase 1	Protein Coding	40	GC11P062337	0.132386	https://www.genecards.org/cgi-bin/carddisp.pl?gene=ASRGL1
BCL3	BCL3 Transcription Coactivator	Protein Coding	40	GC19P044747	0.132386	https://www.genecards.org/cgi-bin/carddisp.pl?gene=BCL3
CLDN7	Claudin 7	Protein Coding	40	GC17M007259	0.132386	https://www.genecards.org/cgi-bin/carddisp.pl?gene=CLDN7
CXCL1	C-X-C Motif Chemokine Ligand 1	Protein Coding	40	GC04P073869	0.132386	https://www.genecards.org/cgi-bin/carddisp.pl?gene=CXCL1
IL22	Interleukin 22	Protein Coding	40	GC12M068248	0.132386	https://www.genecards.org/cgi-bin/carddisp.pl?gene=IL22
PAPSS1	3'-Phosphoadenosine 5'-Phosphosulfate Synthase 1	Protein Coding	40	GC04M107590	0.132386	https://www.genecards.org/cgi-bin/carddisp.pl?gene=PAPSS1
USP53	Ubiquitin Specific Peptidase 53	Protein Coding	39	GC04P119212	36.5485	https://www.genecards.org/cgi-bin/carddisp.pl?gene=USP53
GPBAR1	G Protein-Coupled Bile Acid Receptor 1	Protein Coding	39	GC02P218259	9.87749	https://www.genecards.org/cgi-bin/carddisp.pl?gene=GPBAR1
ONECUT1	One Cut Homeobox 1	Protein Coding	39	GC15M089813	6.08169	https://www.genecards.org/cgi-bin/carddisp.pl?gene=ONECUT1
ATP10D	ATPase Phospholipid Transporting 10D (Putative)	Protein Coding	39	GC04P047510	5.59296	https://www.genecards.org/cgi-bin/carddisp.pl?gene=ATP10D
SLCO4A1	Solute Carrier Organic Anion Transporter Family Member 4A1	Protein Coding	39	GC20P063357	5.54632	https://www.genecards.org/cgi-bin/carddisp.pl?gene=SLCO4A1
ATP8B3	ATPase Phospholipid Transporting 8B3	Protein Coding	39	GC19M005325	4.89419	https://www.genecards.org/cgi-bin/carddisp.pl?gene=ATP8B3
SYMPK	Symplekin Scaffold Protein	Protein Coding	39	GC19M045815	4.50329	https://www.genecards.org/cgi-bin/carddisp.pl?gene=SYMPK
HPS6	HPS6 Biogenesis Of Lysosomal Organelles Complex 2 Subunit 3	Protein Coding	39	GC10P102065	4.30182	https://www.genecards.org/cgi-bin/carddisp.pl?gene=HPS6
TBX19	T-Box Transcription Factor 19	Protein Coding	39	GC01P168280	2.23955	https://www.genecards.org/cgi-bin/carddisp.pl?gene=TBX19
SLPI	Secretory Leukocyte Peptidase Inhibitor	Protein Coding	39	GC20M045252	1.97061	https://www.genecards.org/cgi-bin/carddisp.pl?gene=SLPI
POGLUT1	Protein O-Glucosyltransferase 1	Protein Coding	39	GC03P119468	1.87054	https://www.genecards.org/cgi-bin/carddisp.pl?gene=POGLUT1
DNASE2	Deoxyribonuclease 2, Lysosomal	Protein Coding	39	GC19M012875	1.84968	https://www.genecards.org/cgi-bin/carddisp.pl?gene=DNASE2
SLCO3A1	Solute Carrier Organic Anion Transporter Family Member 3A1	Protein Coding	39	GC15P118222	1.78709	https://www.genecards.org/cgi-bin/carddisp.pl?gene=SLCO3A1
SCTR	Secretin Receptor	Protein Coding	39	GC02M119439	1.74899	https://www.genecards.org/cgi-bin/carddisp.pl?gene=SCTR
FUT1	Fucosyltransferase 1 (H Blood Group)	Protein Coding	39	GC19M048748	1.63172	https://www.genecards.org/cgi-bin/carddisp.pl?gene=FUT1
NEUROG3	Neurogenin 3	Protein Coding	39	GC10M069571	1.02697	https://www.genecards.org/cgi-bin/carddisp.pl?gene=NEUROG3
PEX12	Peroxisomal Biogenesis Factor 12	Protein Coding	39	GC17M035574	1.00285	https://www.genecards.org/cgi-bin/carddisp.pl?gene=PEX12
NPHP4	Nephrocystin 4	Protein Coding	39	GC01M006197	0.94873	https://www.genecards.org/cgi-bin/carddisp.pl?gene=NPHP4
GRP	Gastrin Releasing Peptide	Protein Coding	39	GC18P059220	0.920997	https://www.genecards.org/cgi-bin/carddisp.pl?gene=GRP
CCR9	C-C Motif Chemokine Receptor 9	Protein Coding	39	GC03P046762	0.797214	https://www.genecards.org/cgi-bin/carddisp.pl?gene=CCR9
COG8	Component Of Oligomeric Golgi Complex 8	Protein Coding	39	GC16M069320	0.797214	https://www.genecards.org/cgi-bin/carddisp.pl?gene=COG8
ICOSLG	Inducible T Cell Costimulator Ligand	Protein Coding	39	GC21M044222	0.797214	https://www.genecards.org/cgi-bin/carddisp.pl?gene=ICOSLG
MADCAM1	Mucosal Vascular Addressin Cell Adhesion Molecule 1	Protein Coding	39	GC19P002778	0.797214	https://www.genecards.org/cgi-bin/carddisp.pl?gene=MADCAM1
SSBP1	Single Stranded DNA Binding Protein 1	Protein Coding	39	GC07P148685	0.797214	https://www.genecards.org/cgi-bin/carddisp.pl?gene=SSBP1
SMPD3	Sphingomyelin Phosphodiesterase 3	Protein Coding	39	GC16M068358	0.769481	https://www.genecards.org/cgi-bin/carddisp.pl?gene=SMPD3
SLC25A22	Solute Carrier Family 25 Member 22	Protein Coding	39	GC11M003220	0.747244	https://www.genecards.org/cgi-bin/carddisp.pl?gene=SLC25A22
PPY	Pancreatic Polypeptide	Protein Coding	39	GC17M043940	0.731585	https://www.genecards.org/cgi-bin/carddisp.pl?gene=PPY
VPS41	VPS41 Subunit Of HOPS Complex	Protein Coding	39	GC07M039082	0.699209	https://www.genecards.org/cgi-bin/carddisp.pl?gene=VPS41
PRSS2	Serine Protease 2	Protein Coding	39	GC07P148358	0.661178	https://www.genecards.org/cgi-bin/carddisp.pl?gene=PRSS2
MUC2	Mucin 2, Oligomeric Mucus/Gel-Forming	Protein Coding	39	GC11P001074	0.637095	https://www.genecards.org/cgi-bin/carddisp.pl?gene=MUC2
CTNNBL1	Catenin Beta Like 1	Protein Coding	39	GC20P037693	0.610122	https://www.genecards.org/cgi-bin/carddisp.pl?gene=CTNNBL1
HCRT	Hypocretin Neuropeptide Precursor	Protein Coding	39	GC17M042236	0.610122	https://www.genecards.org/cgi-bin/carddisp.pl?gene=HCRT
PI4K2A	Phosphatidylinositol 4-Kinase Type 2 Alpha	Protein Coding	39	GC10P097640	0.610122	https://www.genecards.org/cgi-bin/carddisp.pl?gene=PI4K2A
RAB11FIP2	RAB11 Family Interacting Protein 2	Protein Coding	39	GC10M118004	0.610122	https://www.genecards.org/cgi-bin/carddisp.pl?gene=RAB11FIP2
RAB8B	RAB8B, Member RAS Oncogene Family	Protein Coding	39	GC15P120370	0.610122	https://www.genecards.org/cgi-bin/carddisp.pl?gene=RAB8B
CYP39A1	Cytochrome P450 Family 39 Subfamily A Member 1	Protein Coding	39	GC06M046549	0.540057	https://www.genecards.org/cgi-bin/carddisp.pl?gene=CYP39A1
ACOX3	Acyl-CoA Oxidase 3, Pristanoyl	Protein Coding	39	GC04M008358	0.517309	https://www.genecards.org/cgi-bin/carddisp.pl?gene=ACOX3
AP1M1	Adaptor Related Protein Complex 1 Subunit Mu 1	Protein Coding	39	GC19P066200	0.517309	https://www.genecards.org/cgi-bin/carddisp.pl?gene=AP1M1
AP1M2	Adaptor Related Protein Complex 1 Subunit Mu 2	Protein Coding	39	GC19M010572	0.517309	https://www.genecards.org/cgi-bin/carddisp.pl?gene=AP1M2
ATE1	Arginyltransferase 1	Protein Coding	39	GC10M121740	0.517309	https://www.genecards.org/cgi-bin/carddisp.pl?gene=ATE1
C2CD3	C2 Domain Containing 3 Centriole Elongation Regulator	Protein Coding	39	GC11M074012	0.517309	https://www.genecards.org/cgi-bin/carddisp.pl?gene=C2CD3
CLPS	Colipase	Protein Coding	39	GC06M066109	0.517309	https://www.genecards.org/cgi-bin/carddisp.pl?gene=CLPS
DNAJB11	DnaJ Heat Shock Protein Family (Hsp40) Member B11	Protein Coding	39	GC03P186567	0.517309	https://www.genecards.org/cgi-bin/carddisp.pl?gene=DNAJB11
ELOVL1	ELOVL Fatty Acid Elongase 1	Protein Coding	39	GC01M043363	0.517309	https://www.genecards.org/cgi-bin/carddisp.pl?gene=ELOVL1
MKS1	MKS Transition Zone Complex Subunit 1	Protein Coding	39	GC17M058205	0.517309	https://www.genecards.org/cgi-bin/carddisp.pl?gene=MKS1
UBR2	Ubiquitin Protein Ligase E3 Component N-Recognin 2	Protein Coding	39	GC06P083911	0.517309	https://www.genecards.org/cgi-bin/carddisp.pl?gene=UBR2
CD58	CD58 Molecule	Protein Coding	39	GC01M116514	0.431421	https://www.genecards.org/cgi-bin/carddisp.pl?gene=CD58
ORMDL3	ORMDL Sphingolipid Biosynthesis Regulator 3	Protein Coding	39	GC17M039921	0.431421	https://www.genecards.org/cgi-bin/carddisp.pl?gene=ORMDL3
TERF2	Telomeric Repeat Binding Factor 2	Protein Coding	39	GC16M069355	0.403689	https://www.genecards.org/cgi-bin/carddisp.pl?gene=TERF2
EPB42	Erythrocyte Membrane Protein Band 4.2	Protein Coding	39	GC15M043835	0.389875	https://www.genecards.org/cgi-bin/carddisp.pl?gene=EPB42
GLRX5	Glutaredoxin 5	Protein Coding	39	GC14P095533	0.389875	https://www.genecards.org/cgi-bin/carddisp.pl?gene=GLRX5
CAMP	Cathelicidin Antimicrobial Peptide	Protein Coding	39	GC03P048954	0.365793	https://www.genecards.org/cgi-bin/carddisp.pl?gene=CAMP
CLDN4	Claudin 4	Protein Coding	39	GC07P073799	0.365793	https://www.genecards.org/cgi-bin/carddisp.pl?gene=CLDN4
FAT4	FAT Atypical Cadherin 4	Protein Coding	39	GC04P125315	0.365793	https://www.genecards.org/cgi-bin/carddisp.pl?gene=FAT4
HBS1L	HBS1 Like Translational GTPase	Protein Coding	39	GC06M134960	0.365793	https://www.genecards.org/cgi-bin/carddisp.pl?gene=HBS1L
HPR	Haptoglobin-Related Protein	Protein Coding	39	GC16P072097	0.365793	https://www.genecards.org/cgi-bin/carddisp.pl?gene=HPR
IL24	Interleukin 24	Protein Coding	39	GC01P206897	0.365793	https://www.genecards.org/cgi-bin/carddisp.pl?gene=IL24
KIF3A	Kinesin Family Member 3A	Protein Coding	39	GC05M132689	0.365793	https://www.genecards.org/cgi-bin/carddisp.pl?gene=KIF3A
L2HGDH	L-2-Hydroxyglutarate Dehydrogenase	Protein Coding	39	GC14M050237	0.365793	https://www.genecards.org/cgi-bin/carddisp.pl?gene=L2HGDH
MBD2	Methyl-CpG Binding Domain Protein 2	Protein Coding	39	GC18M054151	0.365793	https://www.genecards.org/cgi-bin/carddisp.pl?gene=MBD2
NES	Nestin	Protein Coding	39	GC01M156668	0.365793	https://www.genecards.org/cgi-bin/carddisp.pl?gene=NES
NKX6-1	NK6 Homeobox 1	Protein Coding	39	GC04M084491	0.365793	https://www.genecards.org/cgi-bin/carddisp.pl?gene=NKX6-1
PSCA	Prostate Stem Cell Antigen	Protein Coding	39	GC08P142670	0.365793	https://www.genecards.org/cgi-bin/carddisp.pl?gene=PSCA
RAB11FIP5	RAB11 Family Interacting Protein 5	Protein Coding	39	GC02M073128	0.365793	https://www.genecards.org/cgi-bin/carddisp.pl?gene=RAB11FIP5
RPS16	Ribosomal Protein S16	Protein Coding	39	GC19M039433	0.365793	https://www.genecards.org/cgi-bin/carddisp.pl?gene=RPS16
WWTR1	WW Domain Containing Transcription Regulator 1	Protein Coding	39	GC03M149517	0.365793	https://www.genecards.org/cgi-bin/carddisp.pl?gene=WWTR1
AZU1	Azurocidin 1	Protein Coding	39	GC19P000825	0.132386	https://www.genecards.org/cgi-bin/carddisp.pl?gene=AZU1
IL11	Interleukin 11	Protein Coding	39	GC19M055364	0.132386	https://www.genecards.org/cgi-bin/carddisp.pl?gene=IL11
PCTP	Phosphatidylcholine Transfer Protein	Protein Coding	39	GC17P057371	0.132386	https://www.genecards.org/cgi-bin/carddisp.pl?gene=PCTP
PF4	Platelet Factor 4	Protein Coding	39	GC04M073980	0.132386	https://www.genecards.org/cgi-bin/carddisp.pl?gene=PF4
TMEM30A	Transmembrane Protein 30A	Protein Coding	38	GC06M075252	10.9026	https://www.genecards.org/cgi-bin/carddisp.pl?gene=TMEM30A
SLCO1A2	Solute Carrier Organic Anion Transporter Family Member 1A2	Protein Coding	38	GC12M021264	9.44033	https://www.genecards.org/cgi-bin/carddisp.pl?gene=SLCO1A2
DCDC2	Doublecortin Domain Containing 2	Protein Coding	38	GC06M024171	9.41375	https://www.genecards.org/cgi-bin/carddisp.pl?gene=DCDC2
AP1S1	Adaptor Related Protein Complex 1 Subunit Sigma 1	Protein Coding	38	GC07P101154	8.02204	https://www.genecards.org/cgi-bin/carddisp.pl?gene=AP1S1
ATP8B2	ATPase Phospholipid Transporting 8B2	Protein Coding	38	GC01P154325	7.70163	https://www.genecards.org/cgi-bin/carddisp.pl?gene=ATP8B2
NPHP3	Nephrocystin 3	Protein Coding	38	GC03M132683	4.93654	https://www.genecards.org/cgi-bin/carddisp.pl?gene=NPHP3
VPS39	VPS39 Subunit Of HOPS Complex	Protein Coding	38	GC15M042159	4.87272	https://www.genecards.org/cgi-bin/carddisp.pl?gene=VPS39
LYST	Lysosomal Trafficking Regulator	Protein Coding	38	GC01M235661	4.69169	https://www.genecards.org/cgi-bin/carddisp.pl?gene=LYST
SMC2	Structural Maintenance Of Chromosomes 2	Protein Coding	38	GC09P104094	4.50329	https://www.genecards.org/cgi-bin/carddisp.pl?gene=SMC2
COG6	Component Of Oligomeric Golgi Complex 6	Protein Coding	38	GC13P039655	4.32394	https://www.genecards.org/cgi-bin/carddisp.pl?gene=COG6
AAGAB	Alpha And Gamma Adaptin Binding Protein	Protein Coding	38	GC15M067200	4.30182	https://www.genecards.org/cgi-bin/carddisp.pl?gene=AAGAB
BLOC1S6	Biogenesis Of Lysosomal Organelles Complex 1 Subunit 6	Protein Coding	38	GC15P045588	4.30182	https://www.genecards.org/cgi-bin/carddisp.pl?gene=BLOC1S6
HPS5	HPS5 Biogenesis Of Lysosomal Organelles Complex 2 Subunit 2	Protein Coding	38	GC11M018278	4.30182	https://www.genecards.org/cgi-bin/carddisp.pl?gene=HPS5
RAB38	RAB38, Member RAS Oncogene Family	Protein Coding	38	GC11M090612	4.30182	https://www.genecards.org/cgi-bin/carddisp.pl?gene=RAB38
VPS45	Vacuolar Protein Sorting 45 Homolog	Protein Coding	38	GC01P150252	4.30182	https://www.genecards.org/cgi-bin/carddisp.pl?gene=VPS45
IFT172	Intraflagellar Transport 172	Protein Coding	38	GC02M028146	3.9594	https://www.genecards.org/cgi-bin/carddisp.pl?gene=IFT172
UGT1A3	UDP Glucuronosyltransferase Family 1 Member A3	Protein Coding	38	GC02P233729	3.68171	https://www.genecards.org/cgi-bin/carddisp.pl?gene=UGT1A3
TRMU	TRNA Mitochondrial 2-Thiouridylase	Protein Coding	38	GC22P046330	3.53717	https://www.genecards.org/cgi-bin/carddisp.pl?gene=TRMU
WDR35	WD Repeat Domain 35	Protein Coding	38	GC02M019910	3.34598	https://www.genecards.org/cgi-bin/carddisp.pl?gene=WDR35
SPIB	Spi-B Transcription Factor	Protein Coding	38	GC19P050418	3.06338	https://www.genecards.org/cgi-bin/carddisp.pl?gene=SPIB
TTC37	Tetratricopeptide Repeat Domain 37	Protein Coding	38	GC05M095463	2.9868	https://www.genecards.org/cgi-bin/carddisp.pl?gene=TTC37
NAIP	NLR Family Apoptosis Inhibitory Protein	Protein Coding	38	GC05M070968	2.68227	https://www.genecards.org/cgi-bin/carddisp.pl?gene=NAIP
CXCL8	C-X-C Motif Chemokine Ligand 8	Protein Coding	38	GC04P073740	2.61142	https://www.genecards.org/cgi-bin/carddisp.pl?gene=CXCL8
PPP1R9A	Protein Phosphatase 1 Regulatory Subunit 9A	Protein Coding	38	GC07P094907	2.50948	https://www.genecards.org/cgi-bin/carddisp.pl?gene=PPP1R9A
GLIS3	GLIS Family Zinc Finger 3	Protein Coding	38	GC09M003816	2.46885	https://www.genecards.org/cgi-bin/carddisp.pl?gene=GLIS3
RFX6	Regulatory Factor X6	Protein Coding	38	GC06P116877	2.23955	https://www.genecards.org/cgi-bin/carddisp.pl?gene=RFX6
SLC45A2	Solute Carrier Family 45 Member 2	Protein Coding	38	GC05M033944	2.23039	https://www.genecards.org/cgi-bin/carddisp.pl?gene=SLC45A2
HEY2	Hes Related Family BHLH Transcription Factor With YRPW Motif 2	Protein Coding	38	GC06P125730	1.90108	https://www.genecards.org/cgi-bin/carddisp.pl?gene=HEY2
DYNC2H1	Dynein Cytoplasmic 2 Heavy Chain 1	Protein Coding	38	GC11P103109	1.84968	https://www.genecards.org/cgi-bin/carddisp.pl?gene=DYNC2H1
SRRT	Serrate, RNA Effector Molecule	Protein Coding	38	GC07P100875	1.76869	https://www.genecards.org/cgi-bin/carddisp.pl?gene=SRRT
UGT3A1	UDP Glycosyltransferase Family 3 Member A1	Protein Coding	38	GC05M035951	1.66824	https://www.genecards.org/cgi-bin/carddisp.pl?gene=UGT3A1
BGLAP	Bone Gamma-Carboxyglutamate Protein	Protein Coding	38	GC01P156242	1.45435	https://www.genecards.org/cgi-bin/carddisp.pl?gene=BGLAP
GAST	Gastrin	Protein Coding	38	GC17P041712	1.43831	https://www.genecards.org/cgi-bin/carddisp.pl?gene=GAST
GPR183	G Protein-Coupled Receptor 183	Protein Coding	38	GC13M099355	1.26455	https://www.genecards.org/cgi-bin/carddisp.pl?gene=GPR183
CD160	CD160 Molecule	Protein Coding	38	GC01P145719	1.23948	https://www.genecards.org/cgi-bin/carddisp.pl?gene=CD160
COG7	Component Of Oligomeric Golgi Complex 7	Protein Coding	38	GC16M023388	1.18709	https://www.genecards.org/cgi-bin/carddisp.pl?gene=COG7
ABCC12	ATP Binding Cassette Subfamily C Member 12	Protein Coding	38	GC16M048081	1.18524	https://www.genecards.org/cgi-bin/carddisp.pl?gene=ABCC12
DEFB1	Defensin Beta 1	Protein Coding	38	GC08M006870	1.07644	https://www.genecards.org/cgi-bin/carddisp.pl?gene=DEFB1
NCOA6	Nuclear Receptor Coactivator 6	Protein Coding	38	GC20M034873	1.07644	https://www.genecards.org/cgi-bin/carddisp.pl?gene=NCOA6
MUC6	Mucin 6, Oligomeric Mucus/Gel-Forming	Protein Coding	38	GC11M001012	1.06852	https://www.genecards.org/cgi-bin/carddisp.pl?gene=MUC6
PARD6B	Par-6 Family Cell Polarity Regulator Beta	Protein Coding	38	GC20P050731	0.975915	https://www.genecards.org/cgi-bin/carddisp.pl?gene=PARD6B
RAB8A	RAB8A, Member RAS Oncogene Family	Protein Coding	38	GC19P016111	0.975915	https://www.genecards.org/cgi-bin/carddisp.pl?gene=RAB8A
CC2D2A	Coiled-Coil And C2 Domain Containing 2A	Protein Coding	38	GC04P018185	0.94873	https://www.genecards.org/cgi-bin/carddisp.pl?gene=CC2D2A
RPGRIP1L	RPGRIP1 Like	Protein Coding	38	GC16M053597	0.94873	https://www.genecards.org/cgi-bin/carddisp.pl?gene=RPGRIP1L
SAA4	Serum Amyloid A4, Constitutive	Protein Coding	38	GC11M018234	0.94873	https://www.genecards.org/cgi-bin/carddisp.pl?gene=SAA4
GIP	Gastric Inhibitory Polypeptide	Protein Coding	38	GC17M048958	0.920997	https://www.genecards.org/cgi-bin/carddisp.pl?gene=GIP
MRPS7	Mitochondrial Ribosomal Protein S7	Protein Coding	38	GC17P075579	0.797214	https://www.genecards.org/cgi-bin/carddisp.pl?gene=MRPS7
ABCA8	ATP Binding Cassette Subfamily A Member 8	Protein Coding	38	GC17M068867	0.707958	https://www.genecards.org/cgi-bin/carddisp.pl?gene=ABCA8
TGOLN2	Trans-Golgi Network Protein 2	Protein Coding	38	GC02M085318	0.649695	https://www.genecards.org/cgi-bin/carddisp.pl?gene=TGOLN2
CSF3	Colony Stimulating Factor 3	Protein Coding	38	GC17P040015	0.637095	https://www.genecards.org/cgi-bin/carddisp.pl?gene=CSF3
SCARF1	Scavenger Receptor Class F Member 1	Protein Coding	38	GC17M004143	0.610122	https://www.genecards.org/cgi-bin/carddisp.pl?gene=SCARF1
SLC9A7	Solute Carrier Family 9 Member A7	Protein Coding	38	GC0XM046599	0.610122	https://www.genecards.org/cgi-bin/carddisp.pl?gene=SLC9A7
DCTN4	Dynactin Subunit 4	Protein Coding	38	GC05M150708	0.589118	https://www.genecards.org/cgi-bin/carddisp.pl?gene=DCTN4
AP1S3	Adaptor Related Protein Complex 1 Subunit Sigma 3	Protein Coding	38	GC02M223751	0.517309	https://www.genecards.org/cgi-bin/carddisp.pl?gene=AP1S3
GJB4	Gap Junction Protein Beta 4	Protein Coding	38	GC01P034759	0.517309	https://www.genecards.org/cgi-bin/carddisp.pl?gene=GJB4
IFT122	Intraflagellar Transport 122	Protein Coding	38	GC03P134214	0.517309	https://www.genecards.org/cgi-bin/carddisp.pl?gene=IFT122
UBA6	Ubiquitin Like Modifier Activating Enzyme 6	Protein Coding	38	GC04M067612	0.517309	https://www.genecards.org/cgi-bin/carddisp.pl?gene=UBA6
UBR4	Ubiquitin Protein Ligase E3 Component N-Recognin 4	Protein Coding	38	GC01M019074	0.517309	https://www.genecards.org/cgi-bin/carddisp.pl?gene=UBR4
MAFG	MAF BZIP Transcription Factor G	Protein Coding	38	GC17M081918	0.500602	https://www.genecards.org/cgi-bin/carddisp.pl?gene=MAFG
ATOX1	Antioxidant 1 Copper Chaperone	Protein Coding	38	GC05M151743	0.498179	https://www.genecards.org/cgi-bin/carddisp.pl?gene=ATOX1
NT5C1A	5'-Nucleotidase, Cytosolic IA	Protein Coding	38	GC01M039659	0.431421	https://www.genecards.org/cgi-bin/carddisp.pl?gene=NT5C1A
UGT2B28	UDP Glucuronosyltransferase Family 2 Member B28	Protein Coding	38	GC04P069280	0.431421	https://www.genecards.org/cgi-bin/carddisp.pl?gene=UGT2B28
APC2	APC Regulator Of WNT Signaling Pathway 2	Protein Coding	38	GC19P002884	0.389875	https://www.genecards.org/cgi-bin/carddisp.pl?gene=APC2
CDAN1	Codanin 1	Protein Coding	38	GC15M042723	0.389875	https://www.genecards.org/cgi-bin/carddisp.pl?gene=CDAN1
PEX16	Peroxisomal Biogenesis Factor 16	Protein Coding	38	GC11M089340	0.389875	https://www.genecards.org/cgi-bin/carddisp.pl?gene=PEX16
PIEZO1	Piezo Type Mechanosensitive Ion Channel Component 1	Protein Coding	38	GC16M088715	0.389875	https://www.genecards.org/cgi-bin/carddisp.pl?gene=PIEZO1
RNASEH2C	Ribonuclease H2 Subunit C	Protein Coding	38	GC11M065714	0.389875	https://www.genecards.org/cgi-bin/carddisp.pl?gene=RNASEH2C
ACAD10	Acyl-CoA Dehydrogenase Family Member 10	Protein Coding	38	GC12P111686	0.365793	https://www.genecards.org/cgi-bin/carddisp.pl?gene=ACAD10
ACER3	Alkaline Ceramidase 3	Protein Coding	38	GC11P076860	0.365793	https://www.genecards.org/cgi-bin/carddisp.pl?gene=ACER3
AHCYL2	Adenosylhomocysteinase Like 2	Protein Coding	38	GC07P129225	0.365793	https://www.genecards.org/cgi-bin/carddisp.pl?gene=AHCYL2
BAIAP2L1	BAR/IMD Domain Containing Adaptor Protein 2 Like 1	Protein Coding	38	GC07M098294	0.365793	https://www.genecards.org/cgi-bin/carddisp.pl?gene=BAIAP2L1
BMP8B	Bone Morphogenetic Protein 8b	Protein Coding	38	GC01M039757	0.365793	https://www.genecards.org/cgi-bin/carddisp.pl?gene=BMP8B
FAM3C	FAM3 Metabolism Regulating Signaling Molecule C	Protein Coding	38	GC07M121353	0.365793	https://www.genecards.org/cgi-bin/carddisp.pl?gene=FAM3C
GPR101	G Protein-Coupled Receptor 101	Protein Coding	38	GC0XM137030	0.365793	https://www.genecards.org/cgi-bin/carddisp.pl?gene=GPR101
HOXB2	Homeobox B2	Protein Coding	38	GC17M048540	0.365793	https://www.genecards.org/cgi-bin/carddisp.pl?gene=HOXB2
IFI27	Interferon Alpha Inducible Protein 27	Protein Coding	38	GC14P094104	0.365793	https://www.genecards.org/cgi-bin/carddisp.pl?gene=IFI27
INTS8	Integrator Complex Subunit 8	Protein Coding	38	GC08P094813	0.365793	https://www.genecards.org/cgi-bin/carddisp.pl?gene=INTS8
KANK2	KN Motif And Ankyrin Repeat Domains 2	Protein Coding	38	GC19M011165	0.365793	https://www.genecards.org/cgi-bin/carddisp.pl?gene=KANK2
MGAT4A	Alpha-1,3-Mannosyl-Glycoprotein 4-Beta-N-Acetylglucosaminyltransferase A	Protein Coding	38	GC02M098619	0.365793	https://www.genecards.org/cgi-bin/carddisp.pl?gene=MGAT4A
NKX6-2	NK6 Homeobox 2	Protein Coding	38	GC10M132783	0.365793	https://www.genecards.org/cgi-bin/carddisp.pl?gene=NKX6-2
OLFM4	Olfactomedin 4	Protein Coding	38	GC13P053028	0.365793	https://www.genecards.org/cgi-bin/carddisp.pl?gene=OLFM4
PLXNC1	Plexin C1	Protein Coding	38	GC12P094150	0.365793	https://www.genecards.org/cgi-bin/carddisp.pl?gene=PLXNC1
RAB18	RAB18, Member RAS Oncogene Family	Protein Coding	38	GC10P027504	0.365793	https://www.genecards.org/cgi-bin/carddisp.pl?gene=RAB18
SLC25A29	Solute Carrier Family 25 Member 29	Protein Coding	38	GC14M101277	0.365793	https://www.genecards.org/cgi-bin/carddisp.pl?gene=SLC25A29
TMEM70	Transmembrane Protein 70	Protein Coding	38	GC08P073972	0.365793	https://www.genecards.org/cgi-bin/carddisp.pl?gene=TMEM70
USP48	Ubiquitin Specific Peptidase 48	Protein Coding	38	GC01M021678	0.365793	https://www.genecards.org/cgi-bin/carddisp.pl?gene=USP48
BLVRB	Biliverdin Reductase B	Protein Coding	38	GC19M040447	0.271302	https://www.genecards.org/cgi-bin/carddisp.pl?gene=BLVRB
CXCL2	C-X-C Motif Chemokine Ligand 2	Protein Coding	38	GC04M074097	0.271302	https://www.genecards.org/cgi-bin/carddisp.pl?gene=CXCL2
IL1RAPL2	Interleukin 1 Receptor Accessory Protein Like 2	Protein Coding	38	GC0XP104566	0.271302	https://www.genecards.org/cgi-bin/carddisp.pl?gene=IL1RAPL2
INMT	Indolethylamine N-Methyltransferase	Protein Coding	38	GC07P030737	0.271302	https://www.genecards.org/cgi-bin/carddisp.pl?gene=INMT
MICA	MHC Class I Polypeptide-Related Sequence A	Protein Coding	38	GC06P031399	0.271302	https://www.genecards.org/cgi-bin/carddisp.pl?gene=MICA
SGCB	Sarcoglycan Beta	Protein Coding	38	GC04M052019	0.271302	https://www.genecards.org/cgi-bin/carddisp.pl?gene=SGCB
AP2A1	Adaptor Related Protein Complex 2 Subunit Alpha 1	Protein Coding	38	GC19P067127	0.264773	https://www.genecards.org/cgi-bin/carddisp.pl?gene=AP2A1
DHRS9	Dehydrogenase/Reductase 9	Protein Coding	38	GC02P169064	0.132386	https://www.genecards.org/cgi-bin/carddisp.pl?gene=DHRS9
GOLM1	Golgi Membrane Protein 1	Protein Coding	38	GC09M086026	0.132386	https://www.genecards.org/cgi-bin/carddisp.pl?gene=GOLM1
IFNA1	Interferon Alpha 1	Protein Coding	38	GC09P021593	0.132386	https://www.genecards.org/cgi-bin/carddisp.pl?gene=IFNA1
VIPAS39	VPS33B Interacting Protein, Apical-Basolateral Polarity Regulator, Spe-39 Homolog	Protein Coding	37	GC14M077426	39.6949	https://www.genecards.org/cgi-bin/carddisp.pl?gene=VIPAS39
SLC51A	Solute Carrier Family 51 Subunit Alpha	Protein Coding	37	GC03P196211	27.5622	https://www.genecards.org/cgi-bin/carddisp.pl?gene=SLC51A
UNC45A	Unc-45 Myosin Chaperone A	Protein Coding	37	GC15P118201	13.1725	https://www.genecards.org/cgi-bin/carddisp.pl?gene=UNC45A
PKHD1	PKHD1 Ciliary IPT Domain Containing Fibrocystin/Polyductin	Protein Coding	37	GC06M066305	7.89428	https://www.genecards.org/cgi-bin/carddisp.pl?gene=PKHD1
ATP11C	ATPase Phospholipid Transporting 11C	Protein Coding	37	GC0XM139726	7.71563	https://www.genecards.org/cgi-bin/carddisp.pl?gene=ATP11C
TMEM67	Transmembrane Protein 67	Protein Coding	37	GC08P093754	5.65635	https://www.genecards.org/cgi-bin/carddisp.pl?gene=TMEM67
SHPK	Sedoheptulokinase	Protein Coding	37	GC17M003608	5.51358	https://www.genecards.org/cgi-bin/carddisp.pl?gene=SHPK
ATP9A	ATPase Phospholipid Transporting 9A (Putative)	Protein Coding	37	GC20M051596	5.09235	https://www.genecards.org/cgi-bin/carddisp.pl?gene=ATP9A
POP4	POP4 Homolog, Ribonuclease P/MRP Subunit	Protein Coding	37	GC19P066451	4.50329	https://www.genecards.org/cgi-bin/carddisp.pl?gene=POP4
SC5D	Sterol-C5-Desaturase	Protein Coding	37	GC11P121292	4.48543	https://www.genecards.org/cgi-bin/carddisp.pl?gene=SC5D
WDR19	WD Repeat Domain 19	Protein Coding	37	GC04P039184	3.8652	https://www.genecards.org/cgi-bin/carddisp.pl?gene=WDR19
POU2AF1	POU Class 2 Homeobox Associating Factor 1	Protein Coding	37	GC11M111352	3.06338	https://www.genecards.org/cgi-bin/carddisp.pl?gene=POU2AF1
TRAF3IP1	TRAF3 Interacting Protein 1	Protein Coding	37	GC02P238320	3.00571	https://www.genecards.org/cgi-bin/carddisp.pl?gene=TRAF3IP1
ANKS6	Ankyrin Repeat And Sterile Alpha Motif Domain Containing 6	Protein Coding	37	GC09M098731	2.75686	https://www.genecards.org/cgi-bin/carddisp.pl?gene=ANKS6
TTC7A	Tetratricopeptide Repeat Domain 7A	Protein Coding	37	GC02P046906	2.45018	https://www.genecards.org/cgi-bin/carddisp.pl?gene=TTC7A
RINT1	RAD50 Interactor 1	Protein Coding	37	GC07P105532	2.23955	https://www.genecards.org/cgi-bin/carddisp.pl?gene=RINT1
CCN2	Cellular Communication Network Factor 2	Protein Coding	37	GC06M131948	1.40726	https://www.genecards.org/cgi-bin/carddisp.pl?gene=CCN2
IL33	Interleukin 33	Protein Coding	37	GC09P006572	1.11852	https://www.genecards.org/cgi-bin/carddisp.pl?gene=IL33
CA7	Carbonic Anhydrase 7	Protein Coding	37	GC16P066844	1.01381	https://www.genecards.org/cgi-bin/carddisp.pl?gene=CA7
SLC25A37	Solute Carrier Family 25 Member 37	Protein Coding	37	GC08P023528	0.964688	https://www.genecards.org/cgi-bin/carddisp.pl?gene=SLC25A37
HESX1	HESX Homeobox 1	Protein Coding	37	GC03M057207	0.888054	https://www.genecards.org/cgi-bin/carddisp.pl?gene=HESX1
MUC16	Mucin 16, Cell Surface Associated	Protein Coding	37	GC19M008848	0.824317	https://www.genecards.org/cgi-bin/carddisp.pl?gene=MUC16
GHRH	Growth Hormone Releasing Hormone	Protein Coding	37	GC20M037251	0.817937	https://www.genecards.org/cgi-bin/carddisp.pl?gene=GHRH
ACKR2	Atypical Chemokine Receptor 2	Protein Coding	37	GC03P042804	0.797214	https://www.genecards.org/cgi-bin/carddisp.pl?gene=ACKR2
COG1	Component Of Oligomeric Golgi Complex 1	Protein Coding	37	GC17P073193	0.797214	https://www.genecards.org/cgi-bin/carddisp.pl?gene=COG1
GOLGA5	Golgin A5	Protein Coding	37	GC14P092794	0.797214	https://www.genecards.org/cgi-bin/carddisp.pl?gene=GOLGA5
FUT4	Fucosyltransferase 4	Protein Coding	37	GC11P094544	0.637095	https://www.genecards.org/cgi-bin/carddisp.pl?gene=FUT4
LARS1	Leucyl-TRNA Synthetase 1	Protein Coding	37	GC05M146114	0.637095	https://www.genecards.org/cgi-bin/carddisp.pl?gene=LARS1
TTC21B	Tetratricopeptide Repeat Domain 21B	Protein Coding	37	GC02M165905	0.633571	https://www.genecards.org/cgi-bin/carddisp.pl?gene=TTC21B
GNPDA2	Glucosamine-6-Phosphate Deaminase 2	Protein Coding	37	GC04M044684	0.610122	https://www.genecards.org/cgi-bin/carddisp.pl?gene=GNPDA2
MYO5C	Myosin VC	Protein Coding	37	GC15M091517	0.610122	https://www.genecards.org/cgi-bin/carddisp.pl?gene=MYO5C
SLC52A2	Solute Carrier Family 52 Member 2	Protein Coding	37	GC08P144333	0.610122	https://www.genecards.org/cgi-bin/carddisp.pl?gene=SLC52A2
CLCA4	Chloride Channel Accessory 4	Protein Coding	37	GC01P086547	0.589118	https://www.genecards.org/cgi-bin/carddisp.pl?gene=CLCA4
HIVEP1	HIVEP Zinc Finger 1	Protein Coding	37	GC06P012009	0.536075	https://www.genecards.org/cgi-bin/carddisp.pl?gene=HIVEP1
BAIAP3	BAI1 Associated Protein 3	Protein Coding	37	GC16P001333	0.517309	https://www.genecards.org/cgi-bin/carddisp.pl?gene=BAIAP3
CCP110	Centriolar Coiled-Coil Protein 110	Protein Coding	37	GC16P019536	0.517309	https://www.genecards.org/cgi-bin/carddisp.pl?gene=CCP110
DZIP1	DAZ Interacting Zinc Finger Protein 1	Protein Coding	37	GC13M095578	0.517309	https://www.genecards.org/cgi-bin/carddisp.pl?gene=DZIP1
UBR7	Ubiquitin Protein Ligase E3 Component N-Recognin 7	Protein Coding	37	GC14P093207	0.517309	https://www.genecards.org/cgi-bin/carddisp.pl?gene=UBR7
IFIT3	Interferon Induced Protein With Tetratricopeptide Repeats 3	Protein Coding	37	GC10P089327	0.431421	https://www.genecards.org/cgi-bin/carddisp.pl?gene=IFIT3
PIF1	PIF1 5'-To-3' DNA Helicase	Protein Coding	37	GC15M064815	0.431421	https://www.genecards.org/cgi-bin/carddisp.pl?gene=PIF1
SACS	Sacsin Molecular Chaperone	Protein Coding	37	GC13M023288	0.431421	https://www.genecards.org/cgi-bin/carddisp.pl?gene=SACS
UGT2A3	UDP Glucuronosyltransferase Family 2 Member A3	Protein Coding	37	GC04M068928	0.431421	https://www.genecards.org/cgi-bin/carddisp.pl?gene=UGT2A3
UGT2B11	UDP Glucuronosyltransferase Family 2 Member B11	Protein Coding	37	GC04M069199	0.431421	https://www.genecards.org/cgi-bin/carddisp.pl?gene=UGT2B11
NIP7	Nucleolar Pre-RRNA Processing Protein NIP7	Protein Coding	37	GC16P069469	0.403689	https://www.genecards.org/cgi-bin/carddisp.pl?gene=NIP7
SNTB2	Syntrophin Beta 2	Protein Coding	37	GC16P069187	0.403689	https://www.genecards.org/cgi-bin/carddisp.pl?gene=SNTB2
BBS1	Bardet-Biedl Syndrome 1	Protein Coding	37	GC11P070089	0.365793	https://www.genecards.org/cgi-bin/carddisp.pl?gene=BBS1
BICC1	BicC Family RNA Binding Protein 1	Protein Coding	37	GC10P058513	0.365793	https://www.genecards.org/cgi-bin/carddisp.pl?gene=BICC1
CBFA2T2	CBFA2/RUNX1 Partner Transcriptional Co-Repressor 2	Protein Coding	37	GC20P033490	0.365793	https://www.genecards.org/cgi-bin/carddisp.pl?gene=CBFA2T2
CCL4	C-C Motif Chemokine Ligand 4	Protein Coding	37	GC17P036103	0.365793	https://www.genecards.org/cgi-bin/carddisp.pl?gene=CCL4
COX17	Cytochrome C Oxidase Copper Chaperone COX17	Protein Coding	37	GC03M119654	0.365793	https://www.genecards.org/cgi-bin/carddisp.pl?gene=COX17
DHX35	DEAH-Box Helicase 35	Protein Coding	37	GC20P038963	0.365793	https://www.genecards.org/cgi-bin/carddisp.pl?gene=DHX35
DNAH8	Dynein Axonemal Heavy Chain 8	Protein Coding	37	GC06P083874	0.365793	https://www.genecards.org/cgi-bin/carddisp.pl?gene=DNAH8
GORAB	Golgin, RAB6 Interacting	Protein Coding	37	GC01P170501	0.365793	https://www.genecards.org/cgi-bin/carddisp.pl?gene=GORAB
GPM6B	Glycoprotein M6B	Protein Coding	37	GC0XM013789	0.365793	https://www.genecards.org/cgi-bin/carddisp.pl?gene=GPM6B
GTF3C2	General Transcription Factor IIIC Subunit 2	Protein Coding	37	GC02M027325	0.365793	https://www.genecards.org/cgi-bin/carddisp.pl?gene=GTF3C2
HAO2	Hydroxyacid Oxidase 2	Protein Coding	37	GC01P119368	0.365793	https://www.genecards.org/cgi-bin/carddisp.pl?gene=HAO2
HIGD1A	HIG1 Hypoxia Inducible Domain Family Member 1A	Protein Coding	37	GC03M042782	0.365793	https://www.genecards.org/cgi-bin/carddisp.pl?gene=HIGD1A
IBSP	Integrin Binding Sialoprotein	Protein Coding	37	GC04P087799	0.365793	https://www.genecards.org/cgi-bin/carddisp.pl?gene=IBSP
IL32	Interleukin 32	Protein Coding	37	GC16P011732	0.365793	https://www.genecards.org/cgi-bin/carddisp.pl?gene=IL32
KRT71	Keratin 71	Protein Coding	37	GC12M052543	0.365793	https://www.genecards.org/cgi-bin/carddisp.pl?gene=KRT71
KRT74	Keratin 74	Protein Coding	37	GC12M052565	0.365793	https://www.genecards.org/cgi-bin/carddisp.pl?gene=KRT74
OGFR	Opioid Growth Factor Receptor	Protein Coding	37	GC20P062804	0.365793	https://www.genecards.org/cgi-bin/carddisp.pl?gene=OGFR
PENK	Proenkephalin	Protein Coding	37	GC08M056436	0.365793	https://www.genecards.org/cgi-bin/carddisp.pl?gene=PENK
PPM1H	Protein Phosphatase, Mg2+/Mn2+ Dependent 1H	Protein Coding	37	GC12M062643	0.365793	https://www.genecards.org/cgi-bin/carddisp.pl?gene=PPM1H
REG3A	Regenerating Family Member 3 Alpha	Protein Coding	37	GC02M079157	0.365793	https://www.genecards.org/cgi-bin/carddisp.pl?gene=REG3A
SEC61B	SEC61 Translocon Subunit Beta	Protein Coding	37	GC09P099222	0.365793	https://www.genecards.org/cgi-bin/carddisp.pl?gene=SEC61B
TMPRSS11A	Transmembrane Serine Protease 11A	Protein Coding	37	GC04M067909	0.365793	https://www.genecards.org/cgi-bin/carddisp.pl?gene=TMPRSS11A
WDR61	WD Repeat Domain 61	Protein Coding	37	GC15M078277	0.365793	https://www.genecards.org/cgi-bin/carddisp.pl?gene=WDR61
CTF1	Cardiotrophin 1	Protein Coding	37	GC16P041104	0.271302	https://www.genecards.org/cgi-bin/carddisp.pl?gene=CTF1
EBAG9	Estrogen Receptor Binding Site Associated Antigen 9	Protein Coding	37	GC08P109536	0.187223	https://www.genecards.org/cgi-bin/carddisp.pl?gene=EBAG9
FGF21	Fibroblast Growth Factor 21	Protein Coding	37	GC19P067053	0.187223	https://www.genecards.org/cgi-bin/carddisp.pl?gene=FGF21
EBI3	Epstein-Barr Virus Induced 3	Protein Coding	37	GC19P004233	0.132386	https://www.genecards.org/cgi-bin/carddisp.pl?gene=EBI3
KHDRBS3	KH RNA Binding Domain Containing, Signal Transduction Associated 3	Protein Coding	37	GC08P135457	0.132386	https://www.genecards.org/cgi-bin/carddisp.pl?gene=KHDRBS3
TTC26	Tetratricopeptide Repeat Domain 26	Protein Coding	36	GC07P139135	7.50601	https://www.genecards.org/cgi-bin/carddisp.pl?gene=TTC26
ATP8B4	ATPase Phospholipid Transporting 8B4 (Putative)	Protein Coding	36	GC15M049858	7.21601	https://www.genecards.org/cgi-bin/carddisp.pl?gene=ATP8B4
ERP29	Endoplasmic Reticulum Protein 29	Protein Coding	36	GC12P112013	5.74492	https://www.genecards.org/cgi-bin/carddisp.pl?gene=ERP29
VPS16	VPS16 Core Subunit Of CORVET And HOPS Complexes	Protein Coding	36	GC20P002840	5.72711	https://www.genecards.org/cgi-bin/carddisp.pl?gene=VPS16
UCN	Urocortin	Protein Coding	36	GC02M027308	5.4494	https://www.genecards.org/cgi-bin/carddisp.pl?gene=UCN
MARS1	Methionyl-TRNA Synthetase 1	Protein Coding	36	GC12P057476	5.34636	https://www.genecards.org/cgi-bin/carddisp.pl?gene=MARS1
VPS8	VPS8 Subunit Of CORVET Complex	Protein Coding	36	GC03P184812	4.87272	https://www.genecards.org/cgi-bin/carddisp.pl?gene=VPS8
TM4SF20	Transmembrane 4 L Six Family Member 20	Protein Coding	36	GC02M227362	4.50329	https://www.genecards.org/cgi-bin/carddisp.pl?gene=TM4SF20
VPS72	Vacuolar Protein Sorting 72 Homolog	Protein Coding	36	GC01M151176	4.50329	https://www.genecards.org/cgi-bin/carddisp.pl?gene=VPS72
BLOC1S3	Biogenesis Of Lysosomal Organelles Complex 1 Subunit 3	Protein Coding	36	GC19P045178	4.30182	https://www.genecards.org/cgi-bin/carddisp.pl?gene=BLOC1S3
UGT1A8	UDP Glucuronosyltransferase Family 1 Member A8	Protein Coding	36	GC02P233618	3.31356	https://www.genecards.org/cgi-bin/carddisp.pl?gene=UGT1A8
MMEL1	Membrane Metalloendopeptidase Like 1	Protein Coding	36	GC01M002590	3.06338	https://www.genecards.org/cgi-bin/carddisp.pl?gene=MMEL1
LYRM7	LYR Motif Containing 7	Protein Coding	36	GC05P131170	2.74017	https://www.genecards.org/cgi-bin/carddisp.pl?gene=LYRM7
IFT43	Intraflagellar Transport 43	Protein Coding	36	GC14P075902	2.36699	https://www.genecards.org/cgi-bin/carddisp.pl?gene=IFT43
YARS1	Tyrosyl-TRNA Synthetase 1	Protein Coding	36	GC01M032776	2.23955	https://www.genecards.org/cgi-bin/carddisp.pl?gene=YARS1
ZNF699	Zinc Finger Protein 699	Protein Coding	36	GC19M009294	2.23955	https://www.genecards.org/cgi-bin/carddisp.pl?gene=ZNF699
MNT	MAX Network Transcriptional Repressor	Protein Coding	36	GC17M002384	1.52231	https://www.genecards.org/cgi-bin/carddisp.pl?gene=MNT
GYPB	Glycophorin B (MNS Blood Group)	Protein Coding	36	GC04M143996	1.0216	https://www.genecards.org/cgi-bin/carddisp.pl?gene=GYPB
ANKRD2	Ankyrin Repeat Domain 2	Protein Coding	36	GC10P097572	0.797214	https://www.genecards.org/cgi-bin/carddisp.pl?gene=ANKRD2
CCL25	C-C Motif Chemokine Ligand 25	Protein Coding	36	GC19P008052	0.797214	https://www.genecards.org/cgi-bin/carddisp.pl?gene=CCL25
CFC1	Cripto, FRL-1, Cryptic Family 1	Protein Coding	36	GC02M130592	0.797214	https://www.genecards.org/cgi-bin/carddisp.pl?gene=CFC1
FAM126A	Family With Sequence Similarity 126 Member A	Protein Coding	36	GC07M022889	0.797214	https://www.genecards.org/cgi-bin/carddisp.pl?gene=FAM126A
LXN	Latexin	Protein Coding	36	GC03M158645	0.797214	https://www.genecards.org/cgi-bin/carddisp.pl?gene=LXN
POC1B	POC1 Centriolar Protein B	Protein Coding	36	GC12M089419	0.797214	https://www.genecards.org/cgi-bin/carddisp.pl?gene=POC1B
TXNRD3	Thioredoxin Reductase 3	Protein Coding	36	GC03M126577	0.797214	https://www.genecards.org/cgi-bin/carddisp.pl?gene=TXNRD3
ARL13B	ADP Ribosylation Factor Like GTPase 13B	Protein Coding	36	GC03P093980	0.755668	https://www.genecards.org/cgi-bin/carddisp.pl?gene=ARL13B
AQP8	Aquaporin 8	Protein Coding	36	GC16P027966	0.621564	https://www.genecards.org/cgi-bin/carddisp.pl?gene=AQP8
GBGT1	Globoside Alpha-1,3-N-Acetylgalactosaminyltransferase 1 (FORS Blood Group)	Protein Coding	36	GC09M133152	0.610122	https://www.genecards.org/cgi-bin/carddisp.pl?gene=GBGT1
OMP	Olfactory Marker Protein	Protein Coding	36	GC11P077102	0.610122	https://www.genecards.org/cgi-bin/carddisp.pl?gene=OMP
CPQ	Carboxypeptidase Q	Protein Coding	36	GC08P096645	0.570902	https://www.genecards.org/cgi-bin/carddisp.pl?gene=CPQ
CEBPZ	CCAAT Enhancer Binding Protein Zeta	Protein Coding	36	GC02M037201	0.540057	https://www.genecards.org/cgi-bin/carddisp.pl?gene=CEBPZ
AARS1	Alanyl-TRNA Synthetase 1	Protein Coding	36	GC16M070726	0.517309	https://www.genecards.org/cgi-bin/carddisp.pl?gene=AARS1
GLTP	Glycolipid Transfer Protein	Protein Coding	36	GC12M109850	0.517309	https://www.genecards.org/cgi-bin/carddisp.pl?gene=GLTP
MRGPRX1	MAS Related GPR Family Member X1	Protein Coding	36	GC11M018955	0.458525	https://www.genecards.org/cgi-bin/carddisp.pl?gene=MRGPRX1
SLCO6A1	Solute Carrier Organic Anion Transporter Family Member 6A1	Protein Coding	36	GC05M102371	0.458525	https://www.genecards.org/cgi-bin/carddisp.pl?gene=SLCO6A1
B3GAT2	Beta-1,3-Glucuronyltransferase 2	Protein Coding	36	GC06M070856	0.431421	https://www.genecards.org/cgi-bin/carddisp.pl?gene=B3GAT2
CCL1	C-C Motif Chemokine Ligand 1	Protein Coding	36	GC17M035584	0.431421	https://www.genecards.org/cgi-bin/carddisp.pl?gene=CCL1
CCL26	C-C Motif Chemokine Ligand 26	Protein Coding	36	GC07M075769	0.431421	https://www.genecards.org/cgi-bin/carddisp.pl?gene=CCL26
CENPB	Centromere Protein B	Protein Coding	36	GC20M003783	0.431421	https://www.genecards.org/cgi-bin/carddisp.pl?gene=CENPB
CPEB4	Cytoplasmic Polyadenylation Element Binding Protein 4	Protein Coding	36	GC05P173888	0.431421	https://www.genecards.org/cgi-bin/carddisp.pl?gene=CPEB4
GSDMB	Gasdermin B	Protein Coding	36	GC17M039904	0.431421	https://www.genecards.org/cgi-bin/carddisp.pl?gene=GSDMB
MRPL43	Mitochondrial Ribosomal Protein L43	Protein Coding	36	GC10M100969	0.431421	https://www.genecards.org/cgi-bin/carddisp.pl?gene=MRPL43
PPFIBP2	PPFIA Binding Protein 2	Protein Coding	36	GC11P007491	0.431421	https://www.genecards.org/cgi-bin/carddisp.pl?gene=PPFIBP2
ZNF592	Zinc Finger Protein 592	Protein Coding	36	GC15P118024	0.431421	https://www.genecards.org/cgi-bin/carddisp.pl?gene=ZNF592
SLC9A5	Solute Carrier Family 9 Member A5	Protein Coding	36	GC16P067269	0.403689	https://www.genecards.org/cgi-bin/carddisp.pl?gene=SLC9A5
WDR82	WD Repeat Domain 82	Protein Coding	36	GC03M052254	0.403689	https://www.genecards.org/cgi-bin/carddisp.pl?gene=WDR82
CCDC115	Coiled-Coil Domain Containing 115	Protein Coding	36	GC02M133985	0.389875	https://www.genecards.org/cgi-bin/carddisp.pl?gene=CCDC115
IER3IP1	Immediate Early Response 3 Interacting Protein 1	Protein Coding	36	GC18M047152	0.389875	https://www.genecards.org/cgi-bin/carddisp.pl?gene=IER3IP1
RNASEH2B	Ribonuclease H2 Subunit B	Protein Coding	36	GC13P050909	0.389875	https://www.genecards.org/cgi-bin/carddisp.pl?gene=RNASEH2B
ACAD11	Acyl-CoA Dehydrogenase Family Member 11	Protein Coding	36	GC03M132559	0.365793	https://www.genecards.org/cgi-bin/carddisp.pl?gene=ACAD11
ACKR1	Atypical Chemokine Receptor 1 (Duffy Blood Group)	Protein Coding	36	GC01P159203	0.365793	https://www.genecards.org/cgi-bin/carddisp.pl?gene=ACKR1
AP3M2	Adaptor Related Protein Complex 3 Subunit Mu 2	Protein Coding	36	GC08P042152	0.365793	https://www.genecards.org/cgi-bin/carddisp.pl?gene=AP3M2
ATP13A4	ATPase 13A4	Protein Coding	36	GC03M193401	0.365793	https://www.genecards.org/cgi-bin/carddisp.pl?gene=ATP13A4
FBXL17	F-Box And Leucine Rich Repeat Protein 17	Protein Coding	36	GC05M107859	0.365793	https://www.genecards.org/cgi-bin/carddisp.pl?gene=FBXL17
GOLGB1	Golgin B1	Protein Coding	36	GC03M121663	0.365793	https://www.genecards.org/cgi-bin/carddisp.pl?gene=GOLGB1
IFT27	Intraflagellar Transport 27	Protein Coding	36	GC22M057351	0.365793	https://www.genecards.org/cgi-bin/carddisp.pl?gene=IFT27
IFT80	Intraflagellar Transport 80	Protein Coding	36	GC03M160256	0.365793	https://www.genecards.org/cgi-bin/carddisp.pl?gene=IFT80
LAS1L	LAS1 Like Ribosome Biogenesis Factor	Protein Coding	36	GC0XM065440	0.365793	https://www.genecards.org/cgi-bin/carddisp.pl?gene=LAS1L
LCLAT1	Lysocardiolipin Acyltransferase 1	Protein Coding	36	GC02P030447	0.365793	https://www.genecards.org/cgi-bin/carddisp.pl?gene=LCLAT1
LYPD3	LY6/PLAUR Domain Containing 3	Protein Coding	36	GC19M043460	0.365793	https://www.genecards.org/cgi-bin/carddisp.pl?gene=LYPD3
MRPS34	Mitochondrial Ribosomal Protein S34	Protein Coding	36	GC16M001771	0.365793	https://www.genecards.org/cgi-bin/carddisp.pl?gene=MRPS34
NANOG	Nanog Homeobox	Protein Coding	36	GC12P007787	0.365793	https://www.genecards.org/cgi-bin/carddisp.pl?gene=NANOG
RPS25	Ribosomal Protein S25	Protein Coding	36	GC11M119015	0.365793	https://www.genecards.org/cgi-bin/carddisp.pl?gene=RPS25
SKA2	Spindle And Kinetochore Associated Complex Subunit 2	Protein Coding	36	GC17M059109	0.365793	https://www.genecards.org/cgi-bin/carddisp.pl?gene=SKA2
ZRSR2	Zinc Finger CCCH-Type, RNA Binding Motif And Serine/Arginine Rich 2	Protein Coding	36	GC0XP015790	0.365793	https://www.genecards.org/cgi-bin/carddisp.pl?gene=ZRSR2
MUC17	Mucin 17, Cell Surface Associated	Protein Coding	36	GC07P101020	0.271302	https://www.genecards.org/cgi-bin/carddisp.pl?gene=MUC17
AP2A2	Adaptor Related Protein Complex 2 Subunit Alpha 2	Protein Coding	36	GC11P000924	0.264773	https://www.genecards.org/cgi-bin/carddisp.pl?gene=AP2A2
PHB1	Prohibitin 1	Protein Coding	36	GC17M049406	0.132386	https://www.genecards.org/cgi-bin/carddisp.pl?gene=PHB1
VMA21	Vacuolar ATPase Assembly Factor VMA21	Protein Coding	36	GC0XP151396	0.132386	https://www.genecards.org/cgi-bin/carddisp.pl?gene=VMA21
KIF12	Kinesin Family Member 12	Protein Coding	35	GC09M114086	17.3627	https://www.genecards.org/cgi-bin/carddisp.pl?gene=KIF12
IARS1	Isoleucyl-TRNA Synthetase 1	Protein Coding	35	GC09M094184	5.7687	https://www.genecards.org/cgi-bin/carddisp.pl?gene=IARS1
TMEM30B	Transmembrane Protein 30B	Protein Coding	35	GC14M061277	5.66326	https://www.genecards.org/cgi-bin/carddisp.pl?gene=TMEM30B
VPS18	VPS18 Core Subunit Of CORVET And HOPS Complexes	Protein Coding	35	GC15P040894	5.1092	https://www.genecards.org/cgi-bin/carddisp.pl?gene=VPS18
EPRS1	Glutamyl-Prolyl-TRNA Synthetase 1	Protein Coding	35	GC01M219969	4.71757	https://www.genecards.org/cgi-bin/carddisp.pl?gene=EPRS1
BLOC1S1	Biogenesis Of Lysosomal Organelles Complex 1 Subunit 1	Protein Coding	35	GC12P055894	4.30182	https://www.genecards.org/cgi-bin/carddisp.pl?gene=BLOC1S1
CEP83	Centrosomal Protein 83	Protein Coding	35	GC12M094265	3.00571	https://www.genecards.org/cgi-bin/carddisp.pl?gene=CEP83
DZIP1L	DAZ Interacting Zinc Finger Protein 1 Like	Protein Coding	35	GC03M138061	2.23955	https://www.genecards.org/cgi-bin/carddisp.pl?gene=DZIP1L
SERAC1	Serine Active Site Containing 1	Protein Coding	35	GC06M158109	1.25574	https://www.genecards.org/cgi-bin/carddisp.pl?gene=SERAC1
KRT33B	Keratin 33B	Protein Coding	35	GC17M041363	0.797214	https://www.genecards.org/cgi-bin/carddisp.pl?gene=KRT33B
LECT2	Leukocyte Cell Derived Chemotaxin 2	Protein Coding	35	GC05M135922	0.797214	https://www.genecards.org/cgi-bin/carddisp.pl?gene=LECT2
DARS1	Aspartyl-TRNA Synthetase 1	Protein Coding	35	GC02M135905	0.517309	https://www.genecards.org/cgi-bin/carddisp.pl?gene=DARS1
DHRS11	Dehydrogenase/Reductase 11	Protein Coding	35	GC17P055314	0.517309	https://www.genecards.org/cgi-bin/carddisp.pl?gene=DHRS11
HJV	Hemojuvelin BMP Co-Receptor	Protein Coding	35	GC01M146846	0.517309	https://www.genecards.org/cgi-bin/carddisp.pl?gene=HJV
VARS1	Valyl-TRNA Synthetase 1	Protein Coding	35	GC06M065973	0.517309	https://www.genecards.org/cgi-bin/carddisp.pl?gene=VARS1
CCL24	C-C Motif Chemokine Ligand 24	Protein Coding	35	GC07M076814	0.431421	https://www.genecards.org/cgi-bin/carddisp.pl?gene=CCL24
COQ8A	Coenzyme Q8A	Protein Coding	35	GC01P226939	0.431421	https://www.genecards.org/cgi-bin/carddisp.pl?gene=COQ8A
EFR3A	EFR3 Homolog A	Protein Coding	35	GC08P131904	0.431421	https://www.genecards.org/cgi-bin/carddisp.pl?gene=EFR3A
TCFL5	Transcription Factor Like 5	Protein Coding	35	GC20M062841	0.431421	https://www.genecards.org/cgi-bin/carddisp.pl?gene=TCFL5
DYNC1LI2	Dynein Cytoplasmic 1 Light Intermediate Chain 2	Protein Coding	35	GC16M066754	0.403689	https://www.genecards.org/cgi-bin/carddisp.pl?gene=DYNC1LI2
ACER2	Alkaline Ceramidase 2	Protein Coding	35	GC09P019408	0.365793	https://www.genecards.org/cgi-bin/carddisp.pl?gene=ACER2
AHSP	Alpha Hemoglobin Stabilizing Protein	Protein Coding	35	GC16P031527	0.365793	https://www.genecards.org/cgi-bin/carddisp.pl?gene=AHSP
GPKOW	G-Patch Domain And KOW Motifs	Protein Coding	35	GC0XM049113	0.365793	https://www.genecards.org/cgi-bin/carddisp.pl?gene=GPKOW
RNPC3	RNA Binding Region (RNP1, RRM) Containing 3	Protein Coding	35	GC01P103525	0.365793	https://www.genecards.org/cgi-bin/carddisp.pl?gene=RNPC3
TMEM11	Transmembrane Protein 11	Protein Coding	35	GC17M021197	0.365793	https://www.genecards.org/cgi-bin/carddisp.pl?gene=TMEM11
RACK1	Receptor For Activated C Kinase 1	Protein Coding	35	GC05M181795	0.2293	https://www.genecards.org/cgi-bin/carddisp.pl?gene=RACK1
ZFYVE19	Zinc Finger FYVE-Type Containing 19	Protein Coding	34	GC15P042710	13.6559	https://www.genecards.org/cgi-bin/carddisp.pl?gene=ZFYVE19
TGFBRAP1	Transforming Growth Factor Beta Receptor Associated Protein 1	Protein Coding	34	GC02M105250	5.00103	https://www.genecards.org/cgi-bin/carddisp.pl?gene=TGFBRAP1
RASL12	RAS Like Family 12	Protein Coding	34	GC15M065045	4.74313	https://www.genecards.org/cgi-bin/carddisp.pl?gene=RASL12
POP5	POP5 Homolog, Ribonuclease P/MRP Subunit	Protein Coding	34	GC12M120578	4.50329	https://www.genecards.org/cgi-bin/carddisp.pl?gene=POP5
UGT1A5	UDP Glucuronosyltransferase Family 1 Member A5	Protein Coding	34	GC02P233712	2.94777	https://www.genecards.org/cgi-bin/carddisp.pl?gene=UGT1A5
UQCC2	Ubiquinol-Cytochrome C Reductase Complex Assembly Factor 2	Protein Coding	34	GC06M033694	2.89169	https://www.genecards.org/cgi-bin/carddisp.pl?gene=UQCC2
UQCR11	Ubiquinol-Cytochrome C Reductase, Complex III Subunit XI	Protein Coding	34	GC19M001597	2.74017	https://www.genecards.org/cgi-bin/carddisp.pl?gene=UQCR11
CASD1	CAS1 Domain Containing 1	Protein Coding	34	GC07P094509	2.50948	https://www.genecards.org/cgi-bin/carddisp.pl?gene=CASD1
RABL3	RAB, Member Of RAS Oncogene Family Like 3	Protein Coding	34	GC03M120686	2.40104	https://www.genecards.org/cgi-bin/carddisp.pl?gene=RABL3
CARS1	Cysteinyl-TRNA Synthetase 1	Protein Coding	34	GC11M003000	1.84968	https://www.genecards.org/cgi-bin/carddisp.pl?gene=CARS1
HES7	Hes Family BHLH Transcription Factor 7	Protein Coding	34	GC17M008120	1.76869	https://www.genecards.org/cgi-bin/carddisp.pl?gene=HES7
MESP2	Mesoderm Posterior BHLH Transcription Factor 2	Protein Coding	34	GC15P118141	1.76869	https://www.genecards.org/cgi-bin/carddisp.pl?gene=MESP2
CD24	CD24 Molecule	Protein Coding	34	GC06M106969	0.797214	https://www.genecards.org/cgi-bin/carddisp.pl?gene=CD24
KRT33A	Keratin 33A	Protein Coding	34	GC17M041346	0.797214	https://www.genecards.org/cgi-bin/carddisp.pl?gene=KRT33A
STX10	Syntaxin 10	Protein Coding	34	GC19M013144	0.797214	https://www.genecards.org/cgi-bin/carddisp.pl?gene=STX10
IZUMO1	Izumo Sperm-Egg Fusion 1	Protein Coding	34	GC19M048740	0.610122	https://www.genecards.org/cgi-bin/carddisp.pl?gene=IZUMO1
MYO7B	Myosin VIIB	Protein Coding	34	GC02P127535	0.610122	https://www.genecards.org/cgi-bin/carddisp.pl?gene=MYO7B
NOL11	Nucleolar Protein 11	Protein Coding	34	GC17P067717	0.610122	https://www.genecards.org/cgi-bin/carddisp.pl?gene=NOL11
UTP15	UTP15 Small Subunit Processome Component	Protein Coding	34	GC05P073565	0.610122	https://www.genecards.org/cgi-bin/carddisp.pl?gene=UTP15
WDR43	WD Repeat Domain 43	Protein Coding	34	GC02P028894	0.610122	https://www.genecards.org/cgi-bin/carddisp.pl?gene=WDR43
ASB7	Ankyrin Repeat And SOCS Box Containing 7	Protein Coding	34	GC15P100602	0.517309	https://www.genecards.org/cgi-bin/carddisp.pl?gene=ASB7
CAPN15	Calpain 15	Protein Coding	34	GC16P000527	0.517309	https://www.genecards.org/cgi-bin/carddisp.pl?gene=CAPN15
CCDC78	Coiled-Coil Domain Containing 78	Protein Coding	34	GC16M007031	0.517309	https://www.genecards.org/cgi-bin/carddisp.pl?gene=CCDC78
CEP89	Centrosomal Protein 89	Protein Coding	34	GC19M033845	0.517309	https://www.genecards.org/cgi-bin/carddisp.pl?gene=CEP89
COMMD4	COMM Domain Containing 4	Protein Coding	34	GC15P117673	0.517309	https://www.genecards.org/cgi-bin/carddisp.pl?gene=COMMD4
TM2D3	TM2 Domain Containing 3	Protein Coding	34	GC15M101621	0.517309	https://www.genecards.org/cgi-bin/carddisp.pl?gene=TM2D3
UBR3	Ubiquitin Protein Ligase E3 Component N-Recognin 3	Protein Coding	34	GC02P169827	0.517309	https://www.genecards.org/cgi-bin/carddisp.pl?gene=UBR3
FUNDC2	FUN14 Domain Containing 2	Protein Coding	34	GC0XP155025	0.431421	https://www.genecards.org/cgi-bin/carddisp.pl?gene=FUNDC2
MTHFSD	Methenyltetrahydrofolate Synthetase Domain Containing	Protein Coding	34	GC16M086530	0.431421	https://www.genecards.org/cgi-bin/carddisp.pl?gene=MTHFSD
NELFCD	Negative Elongation Factor Complex Member C/D	Protein Coding	34	GC20P058981	0.431421	https://www.genecards.org/cgi-bin/carddisp.pl?gene=NELFCD
PDF	Peptide Deformylase, Mitochondrial	Protein Coding	34	GC16M070649	0.403689	https://www.genecards.org/cgi-bin/carddisp.pl?gene=PDF
DUOXA2	Dual Oxidase Maturation Factor 2	Protein Coding	34	GC15P045114	0.389875	https://www.genecards.org/cgi-bin/carddisp.pl?gene=DUOXA2
IFT20	Intraflagellar Transport 20	Protein Coding	34	GC17M035124	0.365793	https://www.genecards.org/cgi-bin/carddisp.pl?gene=IFT20
MLN	Motilin	Protein Coding	34	GC06M033794	0.365793	https://www.genecards.org/cgi-bin/carddisp.pl?gene=MLN
NOP14	NOP14 Nucleolar Protein	Protein Coding	34	GC04M002939	0.365793	https://www.genecards.org/cgi-bin/carddisp.pl?gene=NOP14
NUPR1	Nuclear Protein 1, Transcriptional Regulator	Protein Coding	34	GC16M028532	0.365793	https://www.genecards.org/cgi-bin/carddisp.pl?gene=NUPR1
SAA2	Serum Amyloid A2	Protein Coding	34	GC11M018238	0.365793	https://www.genecards.org/cgi-bin/carddisp.pl?gene=SAA2
SDHAF1	Succinate Dehydrogenase Complex Assembly Factor 1	Protein Coding	34	GC19P035995	0.365793	https://www.genecards.org/cgi-bin/carddisp.pl?gene=SDHAF1
SPAG17	Sperm Associated Antigen 17	Protein Coding	34	GC01M117953	0.365793	https://www.genecards.org/cgi-bin/carddisp.pl?gene=SPAG17
CCL27	C-C Motif Chemokine Ligand 27	Protein Coding	34	GC09M034662	0.271302	https://www.genecards.org/cgi-bin/carddisp.pl?gene=CCL27
KRT76	Keratin 76	Protein Coding	34	GC12M052768	0.271302	https://www.genecards.org/cgi-bin/carddisp.pl?gene=KRT76
SLC35D3	Solute Carrier Family 35 Member D3	Protein Coding	33	GC06P136922	4.30182	https://www.genecards.org/cgi-bin/carddisp.pl?gene=SLC35D3
DUS3L	Dihydrouridine Synthase 3 Like	Protein Coding	33	GC19M005790	3.30903	https://www.genecards.org/cgi-bin/carddisp.pl?gene=DUS3L
SCT	Secretin	Protein Coding	33	GC11M000626	2.29208	https://www.genecards.org/cgi-bin/carddisp.pl?gene=SCT
SLC25A2	Solute Carrier Family 25 Member 2	Protein Coding	33	GC05M141302	0.964688	https://www.genecards.org/cgi-bin/carddisp.pl?gene=SLC25A2
TMEM216	Transmembrane Protein 216	Protein Coding	33	GC11P061391	0.94873	https://www.genecards.org/cgi-bin/carddisp.pl?gene=TMEM216
PSG2	Pregnancy Specific Beta-1-Glycoprotein 2	Protein Coding	33	GC19M043064	0.936694	https://www.genecards.org/cgi-bin/carddisp.pl?gene=PSG2
TTC7B	Tetratricopeptide Repeat Domain 7B	Protein Coding	33	GC14M090524	0.797214	https://www.genecards.org/cgi-bin/carddisp.pl?gene=TTC7B
CMYA5	Cardiomyopathy Associated 5	Protein Coding	33	GC05P079689	0.610122	https://www.genecards.org/cgi-bin/carddisp.pl?gene=CMYA5
HEG1	Heart Development Protein With EGF Like Domains 1	Protein Coding	33	GC03M124965	0.610122	https://www.genecards.org/cgi-bin/carddisp.pl?gene=HEG1
MTCL1	Microtubule Crosslinking Factor 1	Protein Coding	33	GC18P008705	0.610122	https://www.genecards.org/cgi-bin/carddisp.pl?gene=MTCL1
CCDC120	Coiled-Coil Domain Containing 120	Protein Coding	33	GC0XP050741	0.517309	https://www.genecards.org/cgi-bin/carddisp.pl?gene=CCDC120
CCDC93	Coiled-Coil Domain Containing 93	Protein Coding	33	GC02M117915	0.517309	https://www.genecards.org/cgi-bin/carddisp.pl?gene=CCDC93
PPP4R4	Protein Phosphatase 4 Regulatory Subunit 4	Protein Coding	33	GC14P094146	0.517309	https://www.genecards.org/cgi-bin/carddisp.pl?gene=PPP4R4
SCLT1	Sodium Channel And Clathrin Linker 1	Protein Coding	33	GC04M128864	0.517309	https://www.genecards.org/cgi-bin/carddisp.pl?gene=SCLT1
EFR3B	EFR3 Homolog B	Protein Coding	33	GC02P025002	0.431421	https://www.genecards.org/cgi-bin/carddisp.pl?gene=EFR3B
MGME1	Mitochondrial Genome Maintenance Exonuclease 1	Protein Coding	33	GC20P017952	0.431421	https://www.genecards.org/cgi-bin/carddisp.pl?gene=MGME1
IFNL3	Interferon Lambda 3	Protein Coding	33	GC19M039243	0.383679	https://www.genecards.org/cgi-bin/carddisp.pl?gene=IFNL3
DXO	Decapping Exoribonuclease	Protein Coding	33	GC06M031969	0.365793	https://www.genecards.org/cgi-bin/carddisp.pl?gene=DXO
NKX2-4	NK2 Homeobox 4	Protein Coding	33	GC20M021395	0.365793	https://www.genecards.org/cgi-bin/carddisp.pl?gene=NKX2-4
PKHD1L1	PKHD1 Like 1	Protein Coding	33	GC08P109362	0.365793	https://www.genecards.org/cgi-bin/carddisp.pl?gene=PKHD1L1
PRR11	Proline Rich 11	Protein Coding	33	GC17P059155	0.365793	https://www.genecards.org/cgi-bin/carddisp.pl?gene=PRR11
SNRNP48	Small Nuclear Ribonucleoprotein U11/U12 Subunit 48	Protein Coding	33	GC06P007590	0.365793	https://www.genecards.org/cgi-bin/carddisp.pl?gene=SNRNP48
SPATA20	Spermatogenesis Associated 20	Protein Coding	33	GC17P050543	0.365793	https://www.genecards.org/cgi-bin/carddisp.pl?gene=SPATA20
TEFM	Transcription Elongation Factor, Mitochondrial	Protein Coding	33	GC17M030897	0.365793	https://www.genecards.org/cgi-bin/carddisp.pl?gene=TEFM
CGB5	Chorionic Gonadotropin Subunit Beta 5	Protein Coding	33	GC19P049043	0.132386	https://www.genecards.org/cgi-bin/carddisp.pl?gene=CGB5
SLC51B	Solute Carrier Family 51 Subunit Beta	Protein Coding	32	GC15P117531	16.5227	https://www.genecards.org/cgi-bin/carddisp.pl?gene=SLC51B
ANO8	Anoctamin 8	Protein Coding	32	GC19M017324	5.50424	https://www.genecards.org/cgi-bin/carddisp.pl?gene=ANO8
TWNK	Twinkle MtDNA Helicase	Protein Coding	32	GC10P100993	4.73128	https://www.genecards.org/cgi-bin/carddisp.pl?gene=TWNK
BLOC1S4	Biogenesis Of Lysosomal Organelles Complex 1 Subunit 4	Protein Coding	32	GC04P006718	4.30182	https://www.genecards.org/cgi-bin/carddisp.pl?gene=BLOC1S4
MT-CYB	Mitochondrially Encoded Cytochrome B	Protein Coding	32	GCMTP014749	2.74017	https://www.genecards.org/cgi-bin/carddisp.pl?gene=MT-CYB
TMEM71	Transmembrane Protein 71	Protein Coding	32	GC08M132685	1.84968	https://www.genecards.org/cgi-bin/carddisp.pl?gene=TMEM71
MAMDC4	MAM Domain Containing 4	Protein Coding	32	GC09P136850	0.610122	https://www.genecards.org/cgi-bin/carddisp.pl?gene=MAMDC4
TBC1D30	TBC1 Domain Family Member 30	Protein Coding	32	GC12P064792	0.610122	https://www.genecards.org/cgi-bin/carddisp.pl?gene=TBC1D30
AP5M1	Adaptor Related Protein Complex 5 Subunit Mu 1	Protein Coding	32	GC14P057268	0.517309	https://www.genecards.org/cgi-bin/carddisp.pl?gene=AP5M1
FBF1	Fas Binding Factor 1	Protein Coding	32	GC17M075909	0.517309	https://www.genecards.org/cgi-bin/carddisp.pl?gene=FBF1
LRRC45	Leucine Rich Repeat Containing 45	Protein Coding	32	GC17P082023	0.517309	https://www.genecards.org/cgi-bin/carddisp.pl?gene=LRRC45
TMCO4	Transmembrane And Coiled-Coil Domains 4	Protein Coding	32	GC01M019682	0.517309	https://www.genecards.org/cgi-bin/carddisp.pl?gene=TMCO4
VWC2L	Von Willebrand Factor C Domain Containing 2 Like	Protein Coding	32	GC02P214411	0.517309	https://www.genecards.org/cgi-bin/carddisp.pl?gene=VWC2L
TMEM150A	Transmembrane Protein 150A	Protein Coding	32	GC02M085634	0.431421	https://www.genecards.org/cgi-bin/carddisp.pl?gene=TMEM150A
ACER1	Alkaline Ceramidase 1	Protein Coding	32	GC19M006306	0.365793	https://www.genecards.org/cgi-bin/carddisp.pl?gene=ACER1
KRT27	Keratin 27	Protein Coding	32	GC17M040776	0.365793	https://www.genecards.org/cgi-bin/carddisp.pl?gene=KRT27
OR51B5	Olfactory Receptor Family 51 Subfamily B Member 5	Protein Coding	32	GC11M006477	0.365793	https://www.genecards.org/cgi-bin/carddisp.pl?gene=OR51B5
PRIMPOL	Primase And DNA Directed Polymerase	Protein Coding	32	GC04P184649	0.365793	https://www.genecards.org/cgi-bin/carddisp.pl?gene=PRIMPOL
SLC2A7	Solute Carrier Family 2 Member 7	Protein Coding	32	GC01M008992	0.365793	https://www.genecards.org/cgi-bin/carddisp.pl?gene=SLC2A7
WDR27	WD Repeat Domain 27	Protein Coding	32	GC06M169428	0.365793	https://www.genecards.org/cgi-bin/carddisp.pl?gene=WDR27
BCL2L15	BCL2 Like 15	Protein Coding	32	GC01M113876	0.132386	https://www.genecards.org/cgi-bin/carddisp.pl?gene=BCL2L15
UTP4	UTP4 Small Subunit Processome Component	Protein Coding	31	GC16P069132	12.5763	https://www.genecards.org/cgi-bin/carddisp.pl?gene=UTP4
RAB7B	RAB7B, Member RAS Oncogene Family	Protein Coding	31	GC01M205976	4.43842	https://www.genecards.org/cgi-bin/carddisp.pl?gene=RAB7B
SEM1	SEM1 26S Proteasome Subunit	Protein Coding	31	GC07M096483	2.50948	https://www.genecards.org/cgi-bin/carddisp.pl?gene=SEM1
KRTCAP3	Keratinocyte Associated Protein 3	Protein Coding	31	GC02P027442	1.84968	https://www.genecards.org/cgi-bin/carddisp.pl?gene=KRTCAP3
TMEM240	Transmembrane Protein 240	Protein Coding	31	GC01M005974	0.90585	https://www.genecards.org/cgi-bin/carddisp.pl?gene=TMEM240
PALS1	Protein Associated With LIN7 1, MAGUK P55 Family Member	Protein Coding	31	GC14P067240	0.797214	https://www.genecards.org/cgi-bin/carddisp.pl?gene=PALS1
SNU13	Small Nuclear Ribonucleoprotein 13	Protein Coding	31	GC22M057603	0.365793	https://www.genecards.org/cgi-bin/carddisp.pl?gene=SNU13

## Sheet: Table S3
Supplementary material Table S3. Predicted target genes affected by Hypericum perforatum metabolites.
Hypericum's metabolites	metabolites' target genes
Chlorogenic acid	UGT1A8
Chlorogenic acid	UGT1A3
Chlorogenic acid	UGT1A7
Chlorogenic acid	CASP7
Chlorogenic acid	MAPK8
Chlorogenic acid	CASP3
Chlorogenic acid	NINJ1
Chlorogenic acid	DNMT1
Chlorogenic acid	HMGB1
Chlorogenic acid	TYR
Chlorogenic acid	UGT1A10
Chlorogenic acid	AKR1B1
Chlorogenic acid	SLC37A1
Chlorogenic acid	SLC37A3
Chlorogenic acid	SLC37A2
Hyperforin	MAPK3
Hyperforin	MMP9
Hyperforin	NR1I2
Hyperforin	VEGFA
Hyperforin	CYP3A4
Hyperforin	AKT2
Hyperforin	CYP1A1
Hyperforin	IL8
Hyperforin	TRPC6
Hyperforin	ALOX5
Hyperforin	PTGS1
Hyperforin	AKT1
Hyperforin	MAPK1
Hyperforin	AKT3
Hypericin	MAPK3
Hypericin	MMP9
Hypericin	NR1I2
Hypericin	VEGFA
Hypericin	CYP3A4
Hypericin	AKT2
Hypericin	CYP1A1
Hypericin	IL8
Hypericin	TRPC6
Hypericin	ALOX5
Hypericin	PTGS1
Hypericin	AKT1
Hypericin	MAPK1
Hypericin	AKT3
isoquercitrin	CYP1A1
isoquercitrin	CASP3
isoquercitrin	CYP1B1
isoquercitrin	ADRA2C
pseudohypericin	CYP1A1
quercitrin	AKT1
quercitrin	RPS6KA1
quercitrin	AKT2
quercitrin	CYP1A1
quercitrin	RPS6KB2
quercitrin	RPS6KA3
quercitrin	RPS6KA4
quercitrin	RPS6KA2
quercitrin	RPS6KA6
quercitrin	SGK1
quercitrin	SGK2
quercitrin	AKR1B10
quercitrin	AKT3
quercitrin	CYP3A4
quercitrin	AKR1B1
quercitrin	CYP1B1
quercitrin	RPS6KB1
quercitrin	SGK3
quercitrin	RPS6KA5
quercitrin	AKR1E2
Rutin	EGFR
Rutin	IL8
Rutin	AKR1C3
Rutin	SREBF1
Rutin	FGF2
Rutin	CTGF
Rutin	CASP7
Rutin	PRNP
Rutin	HSPA4
Rutin	ARNT
Rutin	CXCL10
Rutin	P4HB
Rutin	GSR
Rutin	ALDH2
Rutin	TMPRSS11D
Rutin	CASP3
Rutin	NOS2
Rutin	CCL2
Rutin	MAPK3
Rutin	CYP1B1
p-coumaric acid	TPO
p-coumaric acid	PTGR1
p-coumaric acid	PTGS1
p-coumaric acid	TYR
p-coumaric acid	LPO
p-coumaric acid	HAL
p-coumaric acid	CYP1A1
p-coumaric acid	CYP1A2
p-coumaric acid	MPO
p-coumaric acid	EPX
p-coumaric acid	SULT1A1
p-coumaric acid	PTGR2
p-coumaric acid	ENSG00000258653
p-coumaric acid	PXDN
p-coumaric acid	PXDNL
p-coumaric acid	PTGS2
p-coumaric acid	ZADH2
p-coumaric acid	TMEM37
p-coumaric acid	AKR1B1
Caffeic acid	UGT1A8
Caffeic acid	UGT1A7
Caffeic acid	UGT1A3
Caffeic acid	G6PD
Caffeic acid	MAPK8
Caffeic acid	MIF
Caffeic acid	TYR
Caffeic acid	COMT
Caffeic acid	ALOX5
Caffeic acid	MAPK1
Caffeic acid	SLC22A6
Caffeic acid	HAL
Caffeic acid	SULT1C2
Caffeic acid	SULT1A1
Caffeic acid	SULT1A2
Caffeic acid	SULT1A3
Caffeic acid	UGT1A10
Caffeic acid	ALOX15
Caffeic acid	MPO
Caffeic acid	PGD
Catechin	NOS3
Catechin	CSF2
Catechin	NOS1
Catechin	NOS2
Catechin	IL6
Catechin	PTGS2
Catechin	DNMT1
Catechin	HMOX1
Catechin	SLC47A1
Catechin	APOB
Catechin	SLC35A2
Catechin	PON1
Catechin	BACE1
Catechin	ZFP36
Catechin	SLC22A11
Catechin	ABCB1
Catechin	ARG2
Catechin	KIAA1149
Catechin	POR
Epicatechin	NOS3
Epicatechin	NOS1
Epicatechin	IL6
Epicatechin	HMOX2
Epicatechin	NOS2
Epicatechin	HMOX1
Epicatechin	POR
Epicatechin	MTRR
Epicatechin	NDOR1
Epicatechin	TYW1
Epicatechin	ALPL
ProcyanidinB2	MAPK3
ProcyanidinB2	CASP9
ProcyanidinB2	NLRP3
ProcyanidinB2	TOP2A
ProcyanidinB2	AKT1
ProcyanidinB2	MAPK1
Quercetin	ATP5C1
Quercetin	ATP5A1
Quercetin	MCL1
Quercetin	CASP3
Quercetin	CYP1B1
Quercetin	AKT1
Quercetin	HCK
Quercetin	PIM1
Quercetin	SLC2A2
Quercetin	CYP2C8
Quercetin	CYP1A1
Quercetin	ATP5B
Quercetin	HIBCH
Quercetin	STK17B
Quercetin	MMP9
Quercetin	PTGS2
Quercetin	CYP1A2
Quercetin	SIRT1
Quercetin	ABCB1
Quercetin	CYP3A4
Kaempfrol	UGT1A3
Kaempfrol	UGT1A8
Kaempfrol	UGT1A9
Kaempfrol	UGT1A7
Kaempfrol	UGT1A10
Kaempfrol	CDK1
Kaempfrol	JUN
Kaempfrol	CYP1A1
Kaempfrol	CYP1A2
Kaempfrol	CYP1B1
Kaempfrol	AKT1
Kaempfrol	UGT1A1
Kaempfrol	MMP1
Kaempfrol	NR1I2
Kaempfrol	UGT3A1
Kaempfrol	CCL2
Kaempfrol	RPS6KA3
Kaempfrol	AHR
Kaempfrol	HMOX1
Kaempfrol	IGF1R
Luteolin	JUN
Luteolin	MAPK8
Luteolin	CCNA2
Luteolin	MMP9
Luteolin	CDK2
Luteolin	CASP3
Luteolin	FOS
Luteolin	AKT1
Luteolin	EGFR
Luteolin	SMAD2
